# Supplementary material for: Microbiota from alginate oligosaccharide-dosed mice successfully mitigated small intestinal mucositis
Source: Microbiome. 2020 Jul 25;8:112. doi: 10.1186/s40168-020-00886-x (PMC7382812; doi:10.1186/s40168-020-00886-x)
Supplement: Supplementary file 6 — Additional file 5: Data file 1. Metabolite changes for mouse blood samples in the following comparisons: Sa vs. Con-FMT, Sa vs. A10-FMT, and Sa vs. A100-FMT. [file 40168_2020_886_MOESM5_ESM.xlsx]

## Sheet: Sa vs. Con-FMT
ID	m/z	Retention time (min)	Ion mode	Metabolites	Compound ID	Super Class	Class	Sub Class	Adducts	Formula	Score	Fragmentation Score	Mass Error (ppm)	VIP	P-value	adj.P-value	log2(FC)	FC	average(1IMC)	average(1Sa)	P1WB+IMC-1	P1WB+IMC-2	P1WB+IMC-3	P1WB+IMC-4	P1WB+IMC-5	P1WB+IMC-6	P1WB+IMC-7	P1WB+IMC-8	P1WB+IMC-9	P1WB+IMC-10	P1WB+Sa-1	P1WB+Sa-2	P1WB+Sa-3	P1WB+Sa-4	P1WB+Sa-5	P1WB+Sa-6	P1WB+Sa-7	P1WB+Sa-8	P1WB+Sa-9	P1WB+Sa-10
8.29_244.1327m/z	244.133	8.28718	pos	Lemobiline	68511	Unclassified	Unclassified	Unclassified	M+H	C15H17NO2	42	16.1	-2.21556	1.11933	0.0176331	0.635802	3.08995	8.51464	12486.3	1466.45	1211.53	26702.1	33828.5	3951.57	10897.8	1.76182e-05	18506.6	535.911	28034	1194.63	4177.5	1.76182e-05	750.12	492.661	1.76182e-05	567.962	572.107	253.902	1815.92	6034.29
8.30_501.3199m/z	501.32	8.3016	pos	1-O-alpha-D-glucopyranosyl-1,2-nonadecandiol	LMFA13010006	Lipids and lipid-like molecules	Fatty Acyls	Fatty acyl glycosides	M+K	C25H50O7	38.2	0	2.38707	1.32012	0.0438789	0.7362	2.8006	6.9673	21887.4	3141.45	5872.76	466.142	48907.5	685.752	70731.8	56037.9	28467.7	1939.95	3595.22	2169.18	1.76182e-05	1.76182e-05	5672.95	4316.03	1.76182e-05	4993.55	4551.32	746.493	11134.1	1.76182e-05
8.90_500.3129n	501.32	8.90323	pos	Ganoderic acid beta	HMDB0033234	Lipids and lipid-like molecules	Prenol lipids	Triterpenoids	M+H-H2O, M+H	C30H44O6	50	61	-1.81357	1.98558	0.0348673	0.714381	2.47567	5.56224	48418.9	8704.92	14476.5	1641.33	127314	2540.2	128300	119938	41113.6	11180.4	30498.3	7187.96	804.925	854.6	19655.5	14997.7	1074.79	9639.95	17637	3455.09	18905.8	23.945
9.14_484.3192n	483.312	9.14495	neg	24-Hydroxyglabrolide	HMDB0035256	Lipids and lipid-like molecules	Prenol lipids	Triterpenoids	M-H, M+FA-H	C30H44O5	48.2	44.8	0.569764	3.57978	0.0282162	0.704745	2.38034	5.20659	155034	29776.5	75958.1	6470.26	450531	12318.6	416136	215433	200776	22687.7	108560	41470.2	10749.6	12306.3	64996.3	69977.3	3179.12	42957.7	28204.1	43918.9	19951	1524.89
9.14_485.3253m/z	485.325	9.14042	pos	Medicagenic acid	HMDB0034551	Lipids and lipid-like molecules	Prenol lipids	Triterpenoids	M+H-H2O	C30H46O6	55.1	81.5	-1.7811	3.16324	0.0332617	0.713489	2.32235	5.00145	125486	25089.9	57279.1	5443.96	377449	10155.2	338378	181532	151834	16327.6	79398.9	37059.3	9742.25	10759.6	58034.8	57154.1	2983.49	32056.2	29984.7	31853.2	17621.9	708.762
10.83_897.6276m/z	897.628	10.8302	pos	alpha,alpha'-Trehalose 4,6-dioleate	LMSL03001273	Lipids and lipid-like molecules	Saccharolipids	Acyltrehaloses	M+Na	C48H90O13	35.1	0	0.297908	2.18061	0.000123896	0.220968	2.18993	4.56285	37548.8	8229.24	57919.8	28576.2	10728.9	36235.1	31947.4	37184.2	33060.2	31135.5	50096.6	58603.9	1.76182e-05	1.76182e-05	25289.6	1.76182e-05	25312.1	1.76182e-05	4647.92	1.76182e-05	27042.9	1.76182e-05
4.24_387.1663m/z	387.166	4.23835	neg	Jasmolone glucoside	HMDB0032870	Organic oxygen compounds	Organooxygen compounds	Carbohydrates and carbohydrate conjugates	M+FA-H	C17H26O7	43.5	22.4	0.580459	1.06063	0.0104123	0.549417	2.16725	4.49166	13315	2964.39	21381.6	21137.5	5996.49	34049.2	13532.9	22647	11477.8	742.614	477.679	1707.48	3090.1	4492.23	3440.14	4124.73	4130.28	920.28	4520.78	1532.31	3125.51	267.531
8.58_501.3202m/z	501.32	8.5781	pos	Ganolucidic acid D	90603	Lipids and lipid-like molecules	Prenol lipids	Triterpenoids	M+H	C30H44O6	54	77.6	-1.81441	2.17583	0.0202352	0.660979	2.15115	4.44181	57443.2	12932.4	45092.2	15614.2	128030	6771.29	164148	98443.3	44773.2	10496.4	31643.6	29420	8536.64	1360.4	23725.9	23321.8	1172.62	6666.98	12702.6	10281	36119.8	5436.23
7.35_502.3287n	503.336	7.34933	pos	22-Deoxocucurbitacin D	HMDB0034705	Lipids and lipid-like molecules	Steroids and steroid derivatives	Cucurbitacins	M+H-H2O, M+H	C30H46O6	37.7	0	-1.50318	1.14539	0.0200874	0.659631	2.00986	4.02744	16189.4	4019.79	15538.4	10808.8	52438.6	3193.1	22381.1	24723.7	12136.8	2444.1	11023	7206.83	5277.04	2198.63	7089.67	7228.07	1103.23	620.997	10152.9	657.177	5870.1	1.76182e-05
7.35_665.2440m/z	665.244	7.34933	pos	Nirurin	LMPK12140614	Lipids and lipid-like molecules	Polyketides	Flavonoids	M+H	C32H40O15	37.1	0	0.0361728	1.17036	0.0493566	0.748035	1.95212	3.86943	19087.9	4933	20832.2	7876.42	54799.6	1354.95	2639.41	5163.72	7733.07	32427.3	49545.6	8506.54	3315.55	546.69	1522.2	558.565	1854.82	6075.51	1.76182e-05	24468.4	10988.3	1.76182e-05
8.52_500.3143n	499.307	8.52253	neg	Physalolactone B	HMDB0034200	Lipids and lipid-like molecules	Steroids and steroid derivatives	Steroid lactones	M-H, M+FA-H	C30H44O6	44.6	27.9	1.05493	3.66659	0.0124905	0.570204	1.9416	3.84132	159902	41626.9	155708	50731.7	342352	26559.4	353520	309666	144673	35794.8	81842	98175.1	21423.9	6097.86	65352.9	72264.7	5865.27	20960	25857	36754	139253	22440.8
5.59_963.4611m/z	963.461	5.5873	pos	(R)-1-O-[b-D-Glucopyranosyl-(1->6)-b-D-glucopyranoside]-1,3-octanediol	HMDB0032799	Lipids and lipid-like molecules	Fatty Acyls	Fatty acyl glycosides	2M+Na	C20H38O12	35.4	0	-0.80498	1.14673	0.0218073	0.681144	1.90091	3.73449	16023	4290.53	36522.3	1062.41	29247.9	28777.4	3549.49	30397.7	6560.59	1061.95	21722.5	1327.35	3565.41	2042.25	7672.74	5552.67	5210.57	7561.15	4871.14	423.496	5299.76	706.109
7.35_501.3226m/z	501.323	7.35098	neg	(22S)-1alpha,22,25-trihydroxy-26,27-dimethyl-23,23,24,24-tetradehydrovitamin D3 / (22S)-1alpha,22,25-trihydroxy-26,27-dimethyl-23,23,24,24-tetradehydrocholecalciferol	LMST03020398	Lipids and lipid-like molecules	Sterol Lipids	Secosteroids	M+FA-H	C29H44O4	46.5	38.4	1.05772	1.64744	0.0145322	0.59174	1.84084	3.58218	33492.1	9349.64	35365.6	22233.2	101095	7950.14	47143.1	46493.5	23555.6	7263.12	24994.2	18827.8	12499.1	5317.37	15404.2	17073.6	5028.61	3486.83	18139.3	3241.09	13306.3	1.76182e-05
9.54_874.4914m/z	874.491	9.53978	neg	PS(22:6(4Z,7Z,10Z,13Z,16Z,19Z)/18:3(6Z,9Z,12Z))	HMDB0112866	Lipids and lipid-like molecules	Glycerophospholipids	Glycerophosphoserines	M+FA-H	C46H72NO10P	36.1	0	4.53929	2.58461	0.00156214	0.335327	1.80929	3.5047	66362.9	18935.4	109786	35964.6	38731.8	42663.2	92077.4	31374.6	123545	70974.7	65813.1	52698.6	1.76182e-05	527.825	47382.9	1.76182e-05	59346.7	685.465	43299.8	4934.08	32197	980.317
5.58_956.4853m/z	956.485	5.57808	neg	CDP-DG(16:1(9Z)/18:2(9Z,12Z))	HMDB0115952	Lipids and lipid-like molecules	Glycerophospholipids	CDP-glycerols	M-H2O-H	C46H79N3O15P2	52.2	69.7	4.58502	2.92723	0.00853242	0.526208	1.79037	3.45904	107013	30937.3	211988	128130	160974	226634	153945	67110.9	51849.2	24924	22056.8	22519.4	36300.3	18776.1	20993	24936.6	28415.8	14669.1	23733.5	32154	81099.8	28294.5
10.77_716.5207m/z	716.521	10.7688	pos	PE(14:1(9Z)/20:1(11Z))	LMGP02010441	Lipids and lipid-like molecules	Glycerophospholipids	Glycerophosphoethanolamines	M+H	C39H74NO8P	35.4	0	-2.51034	2.30794	0.0256717	0.695402	1.76172	3.39101	72922.8	21504.7	10187.4	26133.4	27514.3	122042	6480.42	95818.7	64617.2	149538	49510.2	177386	1.76182e-05	34.9562	43433.8	1.76182e-05	72692.4	1.76182e-05	46293.2	754.706	50951.1	886.973
4.56_329.1635n	659.334	4.56493	pos	(S)-Reticuline	HMDB0003601	Organoheterocyclic compounds	Isoquinolines and derivatives	Benzylisoquinolines	2M+H, 2M+Na, M+H	C19H23NO4	38.9	0	2.5159	2.13319	0.00722173	0.50251	1.75714	3.38028	55670.2	16469.1	80352	61902.6	53587.3	104049	120751	31857	58498.1	16161.9	15094.2	14449.4	15197.5	11044.4	10444.5	8871.19	14830.2	6612.34	14254.9	14017.3	61795.9	7623.09
9.05_468.3231n	469.33	9.05385	pos	3-oxoglycyrrhetinic acid	LMPR0106150012	Lipids and lipid-like molecules	Prenol lipids	Isoprenoids	M+H-H2O, M+H	C30H44O4	37.9	0	-1.77814	1.47469	0.0411856	0.729451	1.74696	3.35651	32658.3	9729.84	61990.2	21710.7	18185.6	11584.8	37282	98160.8	41067.3	2080.19	1959.51	32561.8	226.734	447.828	14225.5	15228.5	3772.5	3836.87	9451.58	2109.31	47744.3	255.152
12.65_792.5859m/z	792.586	12.6532	pos	PC(P-16:0/20:2(11Z,14Z))	HMDB0011217	Lipids and lipid-like molecules	Glycerophospholipids	Glycerophosphocholines	M+Na	C44H84NO7P	34.6	0	-2.42097	2.43014	0.000572763	0.290692	1.70781	3.26664	57736.8	17674.7	50191	49456.8	59837.3	40618.1	89129.2	48081.7	102180	42157.5	37718	57999.1	698.82	2637.38	34675.9	1324.71	46572.4	3014.77	54246.9	1172.06	31096.5	1307.64
9.69_874.4913m/z	874.491	9.68765	neg	PS(20:4(5Z,8Z,11Z,14Z)/20:5(5Z,8Z,11Z,14Z,17Z))	LMGP03010642	Lipids and lipid-like molecules	Glycerophospholipids	Glycerophosphoserines	M+FA-H	C46H72NO10P	36.8	0	4.48196	1.21649	0.00104162	0.314869	1.70501	3.26032	14457.7	4434.44	18923.3	7960.67	8799.64	10758.2	18817.6	8763.31	26966.1	16985.1	15331.9	11271.4	1.76182e-05	1.76182e-05	13722.3	1.76182e-05	9540.41	1256.4	11821.1	2523.36	5480.86	1.76182e-05
9.06_486.3349n	485.328	9.0589	neg	Glabric acid	HMDB0034689	Lipids and lipid-like molecules	Prenol lipids	Triterpenoids	M-H, M+FA-H	C30H46O5	37.6	0	0.686074	1.30727	0.0235718	0.693777	1.67394	3.19084	23796.7	7457.82	42123.1	13158.9	23849	9526.59	25954.5	63076.4	30420.9	934.028	5687.93	23235.9	1811.21	1872.66	10134.5	11928.4	2057.84	4469.34	4656.02	5004.01	32644.2	1.76182e-05
5.19_843.4011m/z	843.401	5.1929	neg	Blasticidin S	HMDB0030452	Organooxygen compounds	Carbohydrates and carbohydrate conjugates	Sugar acids and derivatives	2M-H	C17H26N8O5	45.6	51.1	3.77142	2.28368	0.00755568	0.508512	1.66282	3.16635	65889.9	20809.4	116369	86052.9	81513.7	125499	106958	38406.9	50786	15673.6	19026.3	18613.2	22136.9	12751.1	12801.6	14211.7	15853.4	9038.66	13101	17458.2	78741.1	12000.5
5.57_480.2544m/z	480.254	5.57272	pos	Isovalerylglutamic acid	HMDB0000726	Organic acids and derivatives	Carboxylic acids and derivatives	Amino acids, peptides, and analogues	2M+NH4	C10H17NO5	38.2	0	-1.70826	2.41767	0.0086717	0.526208	1.62649	3.0876	76363.9	24732.4	123723	88183.6	113967	170668	116999	50334.8	38570.7	21584	19490.9	20118.2	26506	15381.9	17845.1	17453.6	18750	12880.6	25725.8	22782.9	62823.9	27174.8
9.99_874.4913m/z	874.491	9.99025	neg	PS(18:3(9Z,12Z,15Z)/22:6(4Z,7Z,10Z,13Z,16Z,19Z))	LMGP03010424	Lipids and lipid-like molecules	Glycerophospholipids	Glycerophosphoserines	M+FA-H	C46H72NO10P	37.8	0	4.48383	2.47421	0.00137347	0.333376	1.60955	3.05156	62914.9	20617.3	93025.3	37450.9	36615.9	42165.4	77759.7	41257.2	113944	70683.7	69937.3	46309.3	1.76182e-05	2657.65	55993.1	4149.91	53504.1	945.219	46538.9	8298.57	29880.2	4205.07
10.20_483.3120m/z	483.312	10.2011	neg	(17Z)-1alpha,25-dihydroxy-26,27-dimethyl-17,20,22,22,23,23-hexadehydrovitamin D3 / (17Z)-1alpha,25-dihydroxy-26,27-dimethyl-17,20,22,22,23,23-hexadehydrocholecalciferol	LMST03020391	Lipids and lipid-like molecules	Sterol Lipids	Secosteroids	M+FA-H	C29H42O3	43.6	25.6	1.01996	1.61214	0.0309822	0.707761	1.56144	2.95148	39315.3	13320.5	45374.7	12451.3	71153.6	6024.96	105618	67047.8	50094	7902.09	15075.2	12411.5	14042.5	4199.16	25553.7	24861.9	4403.7	14183.3	17846.8	10379.4	16857.6	877.165
10.83_870.5488m/z	870.549	10.8268	neg	PS(18:4(6Z,9Z,12Z,15Z)/21:0)	LMGP03010450	Lipids and lipid-like molecules	Glycerophospholipids	Glycerophosphoserines	M+FA-H	C45H80NO10P	35	0	-1.64361	2.19022	0.0029198	0.387275	1.54875	2.92563	54035.2	18469.6	107483	49809.8	27027.3	39184	61865.2	32380.1	81419.1	45192.5	52744.7	43246.5	693.486	1879.82	41948.4	1560.56	54038.7	1986.09	44112.5	4352.8	32753.1	1370.88
14.68_397.3820m/z	397.382	14.681	pos	beta-Sitosterol	HMDB0000852	Lipids and lipid-like molecules	Steroids and steroid derivatives	Stigmastanes and derivatives	M+H-H2O	C29H50O	37.7	0	-2.22229	1.063	0.0010696	0.317937	1.54796	2.92404	12349.8	4223.55	11237.5	10646.8	14973.8	9748.05	10345.4	9627.02	16671	11554.1	17496.5	11198.4	196.345	4739.46	121.839	12860.3	1.76182e-05	16290.4	346.044	1251.05	143.403	6286.66
6.07_536.2944m/z	536.294	6.06652	pos	1-(2-methoxy-hexadecanyl)-sn-glycero-3-phosphoserine	LMGP03060014	Lipids and lipid-like molecules	Glycerophospholipids	Glycerophosphoserines	M+Na	C23H48NO9P	38.6	6.06	-2.88207	2.47704	0.00969151	0.531949	1.53745	2.90281	83752.8	28852.3	129010	119241	129798	188984	102694	57507.3	42126.2	22015.3	19959.8	26192.8	28003.8	18928.1	24800.7	24289.3	22471.8	11430	34984.3	22971.8	65513.7	35129.3
5.02_446.0851n	445.078	5.01583	neg	Baicalin	49507	Phenylpropanoids and polyketides	Flavonoids	Flavonoid glycosides	M-H, 2M-H	C21H18O11	54	75.3	0.50954	5.08073	0.000190442	0.233327	1.51896	2.86583	274362	95735.5	491791	354895	313929	360314	299392	279565	224725	148152	106012	164847	148719	113494	113404	115701	76958.5	85519.7	103408	88180.9	87553	24415.6
5.28_445.0779m/z	445.078	5.27655	neg	Genistein 4'-O-glucuronide	HMDB0041737	Phenylpropanoids and polyketides	Isoflavonoids	Isoflavonoid O-glycosides	M-H	C21H18O11	52.6	70.3	0.541003	1.12102	0.000630476	0.290692	1.50866	2.84546	14352.9	5044.13	26914.5	17703	11072.7	23509.7	13785.9	16233.1	10329.1	9598.04	5401.64	8981.31	8574.51	7548.63	6577.34	5225.28	4037.92	3466.18	4920.71	4928.22	4230.49	932.044
5.19_411.1998n	845.413	5.1928	pos	Carphenazine	HMDB0015172	Organoheterocyclic compounds	Benzothiazines	Phenothiazines	M+H-H2O, M+K, 2M+Na	C23H29N3O2S	39.4	19.4	4.27808	2.74712	0.0141007	0.587097	1.49113	2.8111	107495	38239.4	158358	132267	126841	213652	198510	70927	83895.2	23566.6	27904.9	39026.2	37605.4	20942	25659.1	25321.1	25873.2	14792.2	30982.9	26585	154432	20201.7
10.60_880.4738m/z	880.474	10.5951	pos	31-Hydroxy rifabutin	HMDB0060754	Organoheterocyclic compounds	Naphthofurans	Unclassified	M+NH4	C46H62N4O12	35.8	0	4.13869	2.25237	0.00111807	0.320096	1.48291	2.79513	52470.1	18772	69677	25327.1	35049.3	49898.4	40907	34011.5	69904.7	58667.9	61985.4	79272.6	14905.1	1352.31	57437.3	923.101	45728.6	2153.65	22150.1	718.805	34703.7	7647.32
14.18_890.5298m/z	890.53	14.1828	pos	PE(DiMe(11,5)/DiMe(9,5))	HMDB0061484	Lipids and lipid-like molecules	Glycerophospholipids	Glycerophosphoethanolamines	M+K	C47H82NO10P	33.1	0	-1.13394	2.79342	0.00157391	0.335327	1.47374	2.77742	84468.7	30412.7	105400	42741.9	49863.6	85090	53652.7	31767.7	112826	83332.3	177296	102717	49615.6	28551.9	26610.1	1127.11	35393.3	45452.8	26801.3	32928.6	46769.4	10877
5.02_447.0913m/z	447.091	5.01528	pos	3,4,5-trihydroxy-6-[3-(3,5,7-trihydroxy-4-oxo-3,4-dihydro-2H-1-benzopyran-2-yl)phenoxy]oxane-2-carboxylic acid	HMDB0125284	Phenylpropanoids and polyketides	Flavonoids	Flavonoid glycosides	M+H-H2O	C21H20O12	57.1	93.2	-1.93576	5.63126	9.9202e-05	0.196585	1.4588	2.7488	333904	121473	500530	401236	394725	478348	414087	348179	292069	186730	124997	198142	174965	153528	150285	133941	94275.5	110214	150147	99606.7	118128	29636.8
13.18_383.3662m/z	383.366	13.1828	pos	24-methylene-cholestan-3beta-ol	LMST01030116	Lipids and lipid-like molecules	Sterol Lipids	Sterols	M+H-H2O	C28H48O	53.2	74.5	-2.48117	4.02778	0.00382516	0.426386	1.44308	2.71901	198478	72996.2	160575	176275	203403	178299	180859	136178	234128	181035	376574	157448	1.76182e-05	72204.5	1.76182e-05	234607	249.851	241745	1.76182e-05	38624	125.418	142406
11.06_766.5705m/z	766.57	11.0636	pos	PC(P-16:0/18:1(9Z))	LMGP01030006	Lipids and lipid-like molecules	Glycerophospholipids	Glycerophosphocholines	M+Na	C42H82NO7P	33.5	0	-2.17405	1.06295	0.00136538	0.333376	1.42697	2.68882	13036.4	4848.36	18090	20585.9	16671.6	12669.8	10162.3	13216.9	8587.13	9860.44	6431.57	14088.2	104.014	157.628	11441.2	2319.23	14322.6	1505.34	9890.27	1071.64	5573.32	2098.37
10.33_874.4914m/z	874.491	10.3276	neg	PS(18:3(6Z,9Z,12Z)/22:6(4Z,7Z,10Z,13Z,16Z,19Z))	HMDB0112465	Lipids and lipid-like molecules	Glycerophospholipids	Glycerophosphoserines	M+FA-H	C46H72NO10P	37.8	0	4.62752	2.6458	0.00172428	0.340947	1.3313	2.5163	81786.9	32502.9	101542	47380.9	51989.4	66337.1	110344	57608.7	131033	103529	89289.9	58814.3	1.76182e-05	10414.1	74123.5	6203.39	83707.6	15854.4	66638.9	19525.2	35422.8	13139
4.47_430.0900n	429.083	4.47353	neg	Daidzein 7-O-glucuronide	HMDB0041718	Phenylpropanoids and polyketides	Isoflavonoids	Isoflavonoid O-glycosides	M-H, 2M-H	C21H18O10	55.1	77.2	0.00884101	3.86924	0.00101188	0.314869	1.24496	2.37013	198200	83624.2	339549	272123	192999	294505	196869	194618	175665	114861	69609.2	131203	167282	113298	90729.1	91433.6	67737.3	55297.8	78834.2	65845.4	88391	17394.3
10.88_874.4914m/z	874.491	10.8771	neg	PS(20:5(5Z,8Z,11Z,14Z,17Z)/20:4(5Z,8Z,11Z,14Z))	LMGP03010670	Lipids and lipid-like molecules	Glycerophospholipids	Glycerophosphoserines	M+FA-H	C46H72NO10P	36.6	0	4.64797	6.20411	0.000486642	0.271432	1.2372	2.35741	442992	187915	617237	389355	278941	401097	520234	354578	617884	472157	403566	374875	1.76182e-05	104976	379468	63648.6	405016	95745.2	377148	100096	270995	82054.8
4.80_430.0892n	431.096	4.80362	pos	3,4,5-trihydroxy-6-[(6-hydroxy-4-oxo-2-phenyl-4H-chromen-3-yl)oxy]oxane-2-carboxylic acid	HMDB0134555	Phenylpropanoids and polyketides	Flavonoids	Flavonoid glycosides	M+H, M+Na	C21H18O10	54.1	77.2	-1.84373	1.95574	0.00223204	0.361899	1.23697	2.35703	54693.2	23204.2	74118.7	88062	47642.2	91146.2	49870.9	68197.3	37765.4	34867.8	15825.6	39435.3	50023.1	38446.7	24727	25276.4	18468.1	11422.1	22487.9	15208.1	21545.9	4437.13
4.28_527.0483m/z	527.048	4.28473	pos	8-Hydroxyluteolin 8-glucoside 3'-sulfate	HMDB0037596	Phenylpropanoids and polyketides	Flavonoids	Flavonoid glycosides	M+H-H2O	C21H20O15S	37.1	0	-1.36318	1.84469	0.000398889	0.271432	1.19316	2.28653	42461.8	18570.4	55072.5	49837.6	75639.1	45867.8	47429.7	35914.9	28077.7	35218.5	19582.5	31977.6	22125.5	19660.3	21012.7	20232.8	7282.51	25171.3	18060.1	14748.8	29639.5	7770.54
4.48_430.0891n	431.096	4.47778	pos	Chrysin 7-glucuronide	LMPK12110149	Lipids and lipid-like molecules	Polyketides	Flavonoids	M+H, M+Na	C21H18O10	55.9	84.7	-2.0229	4.47019	0.00050223	0.271432	1.18688	2.27659	260286	114332	369543	337021	291525	413254	280041	256198	211543	173810	99263.4	170664	196627	165191	132037	122274	99233	77511.5	120567	81044.5	124505	24325.9
6.72_271.0595m/z	271.059	6.71728	pos	Genistein	3398	Phenylpropanoids and polyketides	Isoflavonoids	Isoflav-2-enes	M+H	C15H10O5	47.3	43.1	-2.29954	1.34284	5.81719e-06	0.0791059	1.18305	2.27057	19958.4	8790.06	22979.6	25966.9	17761.7	24940.7	20846.9	26191.8	15834.2	14070.7	11244.9	19747	11141.4	11200.9	9654.38	9110.89	6775.44	8649.26	9082.62	9785.78	8259.27	4240.64
4.82_429.0826m/z	429.083	4.81713	neg	Daidzein 4'-O-glucuronide	HMDB0041717	Phenylpropanoids and polyketides	Isoflavonoids	Isoflavonoid O-glycosides	M-H	C21H18O10	55.7	82.6	-0.196101	1.47667	0.00146556	0.335327	1.17162	2.25265	31236.6	13866.6	46758.8	46538.7	28263.8	47745.7	28709.8	37106	22150.2	20136.2	10740.9	24215.6	29279.9	20861.9	14137.3	15111.4	11417.2	8800.51	11549.2	10878.4	13912.5	2717.54
9.69_802.5613m/z	802.561	9.68765	neg	PC(18:1(11Z)/16:1(9Z))	HMDB0008068	Lipids and lipid-like molecules	Glycerophospholipids	Glycerophosphocholines	M+FA-H	C42H80NO8P	53.1	79	1.20204	23.1493	0.0011307	0.320096	1.11922	2.17229	6.92731e+06	3.18894e+06	9.90123e+06	5.53239e+06	5.13082e+06	5.41323e+06	8.67543e+06	5.0503e+06	1.0829e+07	6.88844e+06	6.30622e+06	5.54599e+06	67807.5	1.99559e+06	5.77173e+06	1.56859e+06	6.3935e+06	1.9194e+06	6.06773e+06	2.20146e+06	3.95363e+06	1.94995e+06
5.29_593.1881m/z	593.188	5.29355	neg	Didymin	LMPK12140337	Lipids and lipid-like molecules	Polyketides	Flavonoids	M-H	C28H34O14	38.4	0	0.822852	1.00076	6.15996e-05	0.146521	1.09419	2.13493	11743.4	5500.62	17391.2	10405.1	11240.1	11891.6	10339	14668.1	12429.1	8160.53	10632.7	10276.9	5749.71	7785.87	7727.3	9239.95	1819.36	4093.59	4151.92	2532.3	8971.29	2934.89
10.01_802.5611m/z	802.561	10.0065	neg	PC(14:0/20:2(11Z,14Z))	HMDB0007880	Unclassified	Unclassified	Unclassified	M+FA-H	C42H80NO8P	53.8	82.3	0.943193	14.7428	0.00157759	0.335327	1.09387	2.13446	2.9141e+06	1.36526e+06	4.17167e+06	2.31545e+06	2.07221e+06	2.24447e+06	3.60844e+06	2.06526e+06	4.67701e+06	2.95477e+06	2.72389e+06	2.30782e+06	31723.2	862955	2.42103e+06	658842	2.75786e+06	818752	2.56433e+06	1.0203e+06	1.67763e+06	839221
4.55_460.0996n	461.107	4.5501	pos	Glycitein 4'-O-glucuronide	HMDB0041740	Phenylpropanoids and polyketides	Isoflavonoids	Isoflavonoid O-glycosides	M+H, M+Na	C22H20O11	45.6	33.2	-2.02307	2.37603	0.00709953	0.50251	1.0872	2.12462	97276.7	45785.6	137661	139260	113144	175236	99609	83931.4	70730.5	43964.8	29288.3	79941.8	114190	70727.9	47041.9	42911.6	43349.3	26405.1	29516.5	39912.3	35540.1	8261.2
12.61_750.5412m/z	750.541	12.6086	pos	PE(18:2(9Z,12Z)/P-18:0)	HMDB0009115	Lipids and lipid-like molecules	Glycerophospholipids	Glycerophosphoethanolamines	M+Na	C41H78NO7P	34.9	0	0.59439	2.50705	0.0139719	0.587097	1.08246	2.11764	99540.4	47005.3	100060	139451	113142	96492.4	25164.9	136908	61020.3	125988	70843.2	126334	89531.7	9182.27	143125	19379.6	73026.9	1.76182e-05	67616.3	1.76182e-05	65564.2	2626.76
10.88_802.5612m/z	802.561	10.8771	neg	PC(14:1(9Z)/20:1(11Z))	HMDB0007912	Unclassified	Unclassified	Unclassified	M+FA-H	C42H80NO8P	52.1	74.2	1.10907	34.0379	0.00169031	0.340947	1.06519	2.09245	1.60114e+07	7.65198e+06	2.33826e+07	1.38697e+07	1.10842e+07	1.29974e+07	2.01026e+07	1.18882e+07	2.42692e+07	1.55831e+07	1.43161e+07	1.26205e+07	238443	5.13403e+06	1.26578e+07	3.63794e+06	1.62372e+07	4.64801e+06	1.46259e+07	5.26138e+06	9.66677e+06	4.41233e+06
12.10_766.5705m/z	766.57	12.0996	pos	PC(P-18:1(11Z)/16:0)	LMGP01030134	Lipids and lipid-like molecules	Glycerophospholipids	Glycerophosphocholines	M+Na	C42H82NO7P	35.6	0	-2.17856	4.46488	0.00199973	0.342876	1.04979	2.07022	295276	142630	361855	428585	406157	180334	355023	267800	338976	268600	184758	160666	103944	92469.4	195097	71981.7	322445	28370.6	259952	91275.6	162236	98527.1
4.55_459.0936m/z	459.094	4.55413	neg	Pinnatifinoside A	LMPK12110397	Lipids and lipid-like molecules	Polyketides	Flavonoids	M+FA-H	C21H18O9	52.2	63.1	0.772123	1.81001	0.00882177	0.526208	1.03863	2.05428	60533.8	29467.2	97023.8	91414.8	66074.2	98171.9	58316.2	52650.7	44506.9	27894	17695.4	51589.6	71913.1	44468.1	27764.8	31746.7	28394.2	17634.8	14165.1	30794.4	22257.6	5533.27
5.99_254.0573n	255.065	5.98907	pos	Chrysophanol	41043	Benzenoids	Anthracenes	Anthraquinones	M+H, M+Na	C15H10O4	44.7	29	-2.29666	2.58167	0.00199241	0.342876	0.960708	1.94626	109721	56375.1	109399	125776	94856.2	179156	96137.9	167697	117594	61384.1	50735.4	94472.3	101956	82942.1	54069	54081.1	51813.6	37713.3	54058.7	51351.4	57826.2	17939.8
6.82_441.1769m/z	441.177	6.82162	neg	3,4,5-trihydroxy-6-{[1-hydroxy-2-(phenylmethylidene)heptan-3-yl]oxy}oxane-2-carboxylic acid	HMDB0126523	Lipids and lipid-like molecules	Fatty Acyls	Fatty acyl glycosides	M+FA-H	C20H28O8	47.8	43.5	0.595956	1.06203	0.0120284	0.564979	0.945606	1.926	19473.5	10110.9	26303.9	21519	24234.9	14440.9	17493.3	6193.04	8671.13	21101.6	26885	27892.3	4538.62	8685.43	20282.8	19337.3	10552.5	7919.82	20021.7	3199.48	6571.1	1.76182e-05
8.01_631.2416m/z	631.242	8.00538	neg	Ichangin 4-glucoside	HMDB0039340	Lipids and lipid-like molecules	Prenol lipids	Terpene glycosides	M-H2O-H	C32H42O14	39.7	5.58	3.05674	1.44443	0.0449455	0.736727	0.930713	1.90622	45890.5	24074.1	41336.7	37167.3	77607.3	12928.8	15946.5	25134.4	30814.7	73141.1	74774.9	70053.3	23087.1	8436.35	17073.3	14147.1	24833.7	33171.9	4386.44	62181.6	48943.9	4479.64
5.68_351.0161m/z	351.016	5.67802	pos	[3-(3,5,7-trihydroxy-4-oxo-3,4-dihydro-2H-1-benzopyran-2-yl)phenyl]oxidanesulfonic acid	HMDB0125287	Phenylpropanoids and polyketides	Flavonoids	Flavans	M+H-H2O	C15H12O9S	51.9	69.7	-2.15478	1.86066	0.000928588	0.314519	0.883248	1.84452	55983.4	30351.2	77096.9	70212.6	44998.2	85017.3	49249.6	72038.5	46291.9	31995.8	30903.5	52030	37259	35721	34056.1	29393	20784.8	23717.1	34155.1	23773	43711.2	20941.3
11.35_874.4914m/z	874.491	11.3548	neg	PS(22:6(4Z,7Z,10Z,13Z,16Z,19Z)/18:3(9Z,12Z,15Z))	LMGP03010831	Lipids and lipid-like molecules	Glycerophospholipids	Glycerophosphoserines	M+FA-H	C46H72NO10P	37.4	0	4.61079	5.38272	0.00290191	0.387275	0.88132	1.84206	493336	267818	717399	598964	299223	379932	550695	522623	642537	504300	333121	384571	36854.7	282870	396782	80238.2	469477	229788	465497	133983	339408	243281
6.65_759.1933m/z	759.193	6.65335	pos	Okanin 4'-O-(2''-O-caffeoyl-6''-O-p-coumaroylglucoside)	LMPK12120177	Lipids and lipid-like molecules	Polyketides	Flavonoids	M+H	C39H34O16	32.2	0	1.72436	1.57578	0.0421242	0.733462	0.851016	1.80377	63806.2	35373.8	110356	87054.5	25660.8	50465.9	33614.6	75747.3	53199.4	65115.2	27774.3	109074	33163.5	24382.2	16489	34208.3	61744.2	94967.8	42715.2	5575.63	30612.9	9879.34
5.71_349.0024m/z	349.002	5.71057	neg	Apigenin 7-sulfate	HMDB0037851	Phenylpropanoids and polyketides	Flavonoids	Flavones	M-H	C15H10O8S	51.3	61.6	0.236413	5.70179	0.00137607	0.333376	0.840667	1.79088	564987	315480	850748	805436	444090	735766	419491	709868	467311	354976	329886	532296	418247	321284	323009	342234	224353	261601	254770	311731	468289	229285
1.11_276.0949n	259.092	1.10507	pos	gamma-Glutamylglutamic acid	HMDB0011737	Organic acids and derivatives	Carboxylic acids and derivatives	Amino acids, peptides, and analogues	M+H-H2O, M+H	C10H16N2O7	37.6	0	-2.96537	1.27261	0.0101271	0.542391	0.834818	1.78363	33854.9	18980.8	39562.5	41536	26916.1	60421.4	48114.4	34117.4	23864.5	15356.2	11096.5	37563.5	15387.7	17377	23670.6	20454	15768.8	18085.4	33885.3	21057.9	15007.6	9114.17
6.26_387.2027m/z	387.203	6.25622	neg	2,3-Dinor-TXB2	HMDB0002904	Lipids and lipid-like molecules	Fatty Acyls	Eicosanoids	M+FA-H	C18H30O6	45.3	30.1	0.730063	1.80549	0.0266065	0.698861	0.821482	1.76722	77300.4	43741.3	48421.3	69369.4	87334.6	134338	103224	60372.7	29193	93491.3	27055.3	120204	27141.9	35514.4	34015.2	36918.9	64447.4	74672.2	48652.4	33787.9	81284.1	978.128
4.39_251.0790n	250.072	4.3893	neg	4-Hydroxy-3-methoxy-cinnamoylglycine	HMDB0059747	Organic acids and derivatives	Carboxylic acids and derivatives	Amino acids, peptides, and analogues	M-H2O-H, M-H	C12H13NO5	44.9	36.2	-1.59369	1.02762	0.0186096	0.642003	0.81785	1.76278	23638	13409.5	36110.7	33018.9	11391.3	29003.3	18453.6	25872.6	44129.7	9280.03	10116.5	19003.5	18200.1	12432.9	14785.8	14742.9	13266.5	9460.33	19370	10279.9	13960	7596.9
6.25_388.2090n	371.206	6.25138	pos	Icariside B8	HMDB0036846	Lipids and lipid-like molecules	Prenol lipids	Terpene glycosides	M+H-H2O, M+Na, M+NH4	C19H32O8	42.5	20.5	-1.97389	1.26778	0.0461854	0.738392	0.795653	1.73586	42230.9	24328.5	22585.9	36622.9	48613.9	79325.4	57274.9	31512	15246.3	49702.5	15174.2	66250.6	12878.6	19639.5	18418.2	17834.6	35268	42050	31360.1	15609.8	49932.6	293.227
2.81_246.9916m/z	246.992	2.80783	neg	2-[4-hydroxy-3-(sulfooxy)phenyl]acetic acid	HMDB0125151	Organic acids and derivatives	Organic sulfuric acids and derivatives	Arylsulfates	M-H	C8H8O7S	51	62.4	-0.954135	1.21557	0.0168622	0.629158	0.673881	1.59536	36846.8	23096.2	50298.5	39635.6	18391.8	42460.7	28949.1	47306.3	60735.5	18134.6	20665.6	41890.1	31910	21591.2	26098	28675.5	18391.9	15744.5	28308.9	17148.4	32708.2	10385.6
10.23_526.2943m/z	526.294	10.2326	neg	LysoPE(22:5(4Z,7Z,10Z,13Z,16Z)/0:0)	HMDB0011524	Lipids and lipid-like molecules	Glycerophospholipids	Glycerophosphoethanolamines	M-H	C27H46NO7P	50.3	55.8	0.686381	2.14294	0.037494	0.728366	0.66903	1.59	139589	87791.6	139453	257367	79252.2	138302	110671	146199	94428.2	141810	71693.2	216714	174507	82404.6	82631.1	86082.3	117423	94430.6	70023.8	23011.1	115299	32103.1
1.44_218.9963m/z	218.996	1.43997	neg	Phenol sulphate	HMDB0060015	Organic acids and derivatives	Organic sulfuric acids and derivatives	Arylsulfates	M+FA-H	C6H6O4S	41.4	15.3	-3.3045	1.49991	0.0279873	0.704025	0.654652	1.57424	67773	43051.3	89665.7	105346	89834.2	51650.3	55808.4	47256.8	43115.8	58388.9	66513.7	70149.9	96106.1	61591.4	41609.9	42400	19276.5	28820.6	44690.8	61882.7	23659.7	10475.8
7.47_425.1822m/z	425.182	7.47195	neg	3,4,5-trihydroxy-6-{[(2Z)-2-(phenylmethylidene)heptyl]oxy}oxane-2-carboxylic acid	HMDB0126521	Lipids and lipid-like molecules	Fatty Acyls	Fatty acyl glycosides	M+FA-H	C20H28O7	49.8	52.8	1.34918	1.34442	0.0090377	0.531949	0.652581	1.57198	44065.8	28032.1	52955.8	51873	53133.4	45892.3	39326.9	20604.5	28688.7	57925.7	39624.1	50633.5	34943	43289.3	41451.5	43621.9	25254.9	17863.3	30206.2	12118.5	20328.8	11243.2
5.15_334.0139n	335.021	5.14785	pos	[3-(7-hydroxy-4-oxo-4H-chromen-2-yl)phenyl]oxidanesulfonic acid	HMDB0133344	Phenylpropanoids and polyketides	Flavonoids	Flavones	M+H, M+Na	C15H10O7S	52.2	71.9	-2.34899	1.37487	0.0420047	0.733462	0.619749	1.53661	61603.7	40090.7	62715.5	89691.9	50921	114011	41528.6	80398.2	58086.6	33576.5	26503.3	58604.1	64275.9	55020	36856.1	36984.3	27806.3	24849.7	35888.8	28360.7	65704.1	25161.2
10.24_527.3001n	528.307	10.2392	pos	LysoPE(22:5(7Z,10Z,13Z,16Z,19Z)/0:0)	HMDB0011525	Lipids and lipid-like molecules	Glycerophospholipids	Glycerophosphoethanolamines	M+H, M+Na	C27H46NO7P	56.7	89.3	-2.05733	3.05798	0.046914	0.742139	0.582212	1.49714	332135	221846	277630	569191	196797	344701	302120	369043	230184	331795	166613	533280	406396	228691	210080	214905	253158	230765	228624	63282.5	291220	91338.8
9.33_599.3208m/z	599.321	9.3342	neg	PG(10:0/10:0)	LMGP04010032	Lipids and lipid-like molecules	Glycerophospholipids	Glycerophosphoglycerols	M+FA-H	C26H51O10P	38.4	0	1.16057	3.35665	0.0151403	0.602738	0.55781	1.47203	339157	230400	306885	279882	305841	307383	402079	296683	365344	499068	386463	241938	106739	222806	155676	332057	149238	410495	160574	328221	140557	297637
4.46_348.0871m/z	348.087	4.4575	neg	S-(Formylmethyl)glutathione	HMDB0060507	Organic acids and derivatives	Carboxylic acids and derivatives	Amino acids, peptides, and analogues	M-H	C12H19N3O7S	43.4	22.5	-0.0715159	1.51808	0.0452858	0.736727	0.54333	1.45733	75346.9	51701.9	74691.2	104634	57498.9	91570.5	113931	78663.4	60185.7	66278.6	51051.6	54964.1	30814.8	22684.3	87948.1	95694.6	58116.2	41225.3	80814.7	27459.6	39034	33227.7
1.15_268.1034m/z	268.103	1.14665	pos	Adenosine	86	Nucleosides, nucleotides, and analogues	Purine nucleosides	Unclassified	M+H	C10H13N5O4	54.8	89.4	-2.40892	1.00987	0.044925	0.736727	0.539848	1.45382	34498	23729.2	23989.6	40307.6	37426.3	17880.9	36601.8	34727.7	34341.1	19980.4	39302.7	60421.6	19648.9	17881.2	15190	19088.9	17614.5	19747.2	23170.6	23796.3	48972.9	32181.3
1.12_255.1330m/z	255.133	1.11893	pos	(S)-2,3,4,5-tetrahydropyridine-2-carboxylate	HMDB0059657	Organic acids and derivatives	Carboxylic acids and derivatives	Amino acids, peptides, and analogues	2M+H	C6H9NO2	38.7	0	-3.57042	1.07251	0.0346169	0.713831	0.5335	1.44744	38889.3	26867.7	39297.4	50492.1	38484	66038.8	40028.1	46799.4	36042.4	27882.7	24374.5	19453.4	31699.9	37725.5	38559	30011.6	33624.9	21320.8	30015.5	11432.1	21299.9	12987.7
0.77_160.1329m/z	160.133	0.76955	pos	METHACHOLINE	43545	Organic nitrogen compounds	Organonitrogen compounds	Quaternary ammonium salts	M+H	C8H17NO2	52.6	74	-2.1197	10.0372	0.0204337	0.664169	0.524849	1.43878	3.08671e+06	2.14536e+06	1.15293e+06	2.12391e+06	4.22521e+06	4.02163e+06	4.18392e+06	2.84541e+06	2.68241e+06	3.29615e+06	3.59002e+06	2.74548e+06	1.89969e+06	1.4365e+06	1.37338e+06	1.4093e+06	2.08964e+06	3.16681e+06	2.50881e+06	2.44792e+06	2.14284e+06	2.9787e+06
10.51_528.3100m/z	528.31	10.5096	neg	PE(22:4(7Z,10Z,13Z,16Z)/0:0)	LMGP02050014	Lipids and lipid-like molecules	Glycerophospholipids	Glycerophosphoethanolamines	M-H	C27H48NO7P	38.5	0	0.747601	1.15051	0.0146186	0.59255	0.479764	1.39452	44584.2	31971.1	48516.8	62085.9	28935.1	56262.1	40230.9	52422.9	42334.7	37058.5	27659.9	50335.1	33531.8	36425.5	32325	37024	43340.2	28334.7	33963.9	11991.4	41477.4	21296.8
1.12_240.1082m/z	240.108	1.11893	pos	4a-Hydroxytetrahydrobiopterin	HMDB0002281	Organoheterocyclic compounds	Pteridines and derivatives	Pterins and derivatives	M+H-H2O	C9H15N5O4	37.5	0	-3.36846	1.10118	0.0123381	0.569864	0.369324	1.29175	48756.1	37744.3	50700.7	54201.7	42653.9	62389.2	53492.5	43487	51814.3	46273.2	40117.6	42431.1	38363.4	51242.7	42390.4	40379.8	40809.9	32115.3	48502.6	14167.3	38778.4	30693.2
10.10_504.3065m/z	504.306	10.0954	pos	LysoPE(18:0/0:0)	HMDB0011130	Lipids and lipid-like molecules	Glycerophospholipids	Glycerophosphoethanolamines	M+Na	C23H48NO7P	56	88.4	0.885695	2.44181	0.0306546	0.707348	0.341433	1.26701	292012	230473	336010	369632	242509	359137	259626	341492	244049	250919	191410	325339	265195	250131	297319	273285	266133	220398	249586	112893	203657	166130
10.07_812.6116m/z	812.612	10.067	pos	PC(16:0/20:0)	HMDB0007977	Lipids and lipid-like molecules	Glycerophospholipids	Glycerophosphocholines	M+Na	C44H88NO8P	36.1	0	-3.05455	3.24249	0.0489422	0.748035	0.323258	1.25115	557624	445688	607892	314692	728482	596505	526262	592985	614340	658081	467489	469514	481928	161063	425344	501457	479677	527891	452599	623221	400437	403268
9.72_524.2784m/z	524.278	9.72052	neg	PE(22:6(4Z,7Z,10Z,13Z,16Z,19Z)/0:0)	LMGP02050013	Lipids and lipid-like molecules	Glycerophospholipids	Glycerophosphoethanolamines	M-H	C27H44NO7P	52.5	64.4	0.352028	8.30488	0.0425495	0.733462	0.305829	1.23613	3.92097e+06	3.17197e+06	5.25716e+06	4.14617e+06	3.58475e+06	4.40792e+06	4.06641e+06	4.2946e+06	3.41735e+06	3.11942e+06	3.04214e+06	3.87376e+06	3.8316e+06	3.68752e+06	3.38783e+06	3.77652e+06	3.73891e+06	3.19954e+06	2.99683e+06	948168	3.35091e+06	2.80189e+06
9.75_500.2787m/z	500.279	9.75145	neg	LysoPE(20:4(5Z,8Z,11Z,14Z)/0:0)	HMDB0011517	Lipids and lipid-like molecules	Glycerophospholipids	Glycerophosphoethanolamines	M-H	C25H44NO7P	51	57.6	0.798186	6.93374	0.0287661	0.705769	0.286089	1.21933	2.78948e+06	2.28771e+06	3.24311e+06	3.30001e+06	2.4416e+06	3.12883e+06	2.47273e+06	3.00433e+06	2.93997e+06	2.45363e+06	2.06536e+06	2.84523e+06	2.62002e+06	2.53084e+06	2.32986e+06	2.47201e+06	2.97776e+06	2.44129e+06	2.21237e+06	961515	2.16745e+06	2.16403e+06
9.74_501.2837n	502.292	9.73713	pos	LysoPE(20:4(8Z,11Z,14Z,17Z)/0:0)	HMDB0011518	Lipids and lipid-like molecules	Glycerophospholipids	Glycerophosphoethanolamines	M+H-H2O, M+Na, M+H	C25H44NO7P	54.5	78.7	-3.62265	9.54632	0.0381813	0.728366	0.247968	1.18753	6.18697e+06	5.20993e+06	6.3265e+06	7.2627e+06	5.35707e+06	7.06027e+06	5.75866e+06	7.03997e+06	6.65693e+06	5.39878e+06	4.65481e+06	6.35399e+06	5.58122e+06	5.46877e+06	5.38946e+06	5.50992e+06	6.44214e+06	5.28898e+06	5.41836e+06	2.30611e+06	5.19305e+06	5.50131e+06
9.74_600.2038m/z	600.204	9.7362	neg	2-amino-4-({1-[(carboxymethyl)-C-hydroxycarbonimidoyl]-2-[(2-{3,5-dihydroxy-4-[(1E)-3-methylbut-1-en-1-yl]phenyl}-2-hydroxy-1-(4-hydroxyphenyl)ethyl)sulfanyl]ethyl}-C-hydroxycarbonimidoyl)butanoic acid	HMDB0129016	Organic acids and derivatives	Carboxylic acids and derivatives	Amino acids, peptides, and analogues	M-H2O-H	C29H37N3O10S	45.4	36.7	2.73707	1.04687	0.0489801	0.748035	0.231567	1.17411	82355.1	70142.6	88510.8	84559.7	74207	91624.4	73336.9	90257.8	83265.2	78073.9	68171.8	91543.2	76166.1	68110.1	68573.6	80821.2	87954.1	75356.4	67823.6	29453.7	64061.9	83105.2
0.74_116.0707m/z	116.071	0.741867	pos	L-Proline	29	Organic acids and derivatives	Carboxylic acids and derivatives	Amino acids, peptides, and analogues	M+H	C5H9NO2	58	96.4	0.540424	3.6587	0.0254961	0.695402	0.197378	1.14661	1.07815e+06	940288	1.07626e+06	841866	1.21638e+06	1.1565e+06	1.14383e+06	1.36517e+06	975666	1.10645e+06	1.00548e+06	893860	1.09006e+06	999681	914900	952012	960921	869007	863534	828756	865782	1.05823e+06
0.77_118.0863m/z	118.086	0.76955	pos	L-Valine	35	Organic acids and derivatives	Carboxylic acids and derivatives	Amino acids, peptides, and analogues	M+H	C5H11NO2	57.2	91.4	0.0841425	5.77406	0.029986	0.705769	0.122817	1.08886	4.07401e+06	3.74154e+06	3.61727e+06	3.39079e+06	4.40205e+06	4.17689e+06	4.74825e+06	4.12509e+06	3.99685e+06	4.27394e+06	4.07256e+06	3.93639e+06	3.41195e+06	3.70103e+06	3.66162e+06	3.5101e+06	3.68307e+06	3.61019e+06	4.17169e+06	3.74673e+06	3.90966e+06	4.00936e+06
0.64_309.2028m/z	309.203	0.644433	pos	Thapsic acid	LMFA01170022	Lipids and lipid-like molecules	Fatty Acyls	Fatty Acids and Conjugates	M+Na	C16H30O4	38.3	0	-2.87815	1.31899	0.0462984	0.738392	-0.130565	0.913474	184694	202188	204620	177147	179128	190669	209490	178956	188489	194871	167792	155775	236698	223555	215585	190351	201777	204064	173727	205481	174238	196409
10.10_608.3191m/z	608.319	10.1026	neg	PHHdiA-PE	LMGP20020017	Lipids and lipid-like molecules	Glycerophospholipids	Oxidized glycerophospholipids	M-H	C28H52NO11P	37	0	-2.26047	1.17376	0.000441472	0.271432	-0.171464	0.887941	77230.8	86977.4	71023.9	74827.2	75077.6	73923.3	71495.9	78944	84653.6	87988.6	82452.3	71921.4	83909.8	88860.8	90941.3	87985.8	83189.1	87405.1	81553.7	94760.7	84063.2	87104.5
9.77_632.3184m/z	632.318	9.76657	neg	PHOOA-PS	LMGP20040005	Lipids and lipid-like molecules	Glycerophospholipids	Oxidized glycerophospholipids	M-H2O-H	C30H54NO12P	35.3	0	-3.30712	1.01381	0.0019306	0.342876	-0.232974	0.850879	43071.4	50619.8	41465	45770.2	45217.1	45245	40592.4	45282.3	44027.9	48260.1	39187.9	35665.7	54773.6	50187.2	52641.8	49417.3	50324.8	55812.5	44137.6	60157.9	45042.5	43703.1
0.77_204.1226m/z	204.123	0.76955	pos	L-Acetylcarnitine	HMDB0000201	Lipids and lipid-like molecules	Fatty Acyls	Fatty acid esters	M+H	C9H17NO4	50.5	56.1	-2.07161	10.5492	0.0480658	0.748035	-0.27024	0.829182	6.19994e+06	7.47718e+06	6.01569e+06	6.44014e+06	7.28012e+06	5.22545e+06	5.39363e+06	6.21559e+06	6.88671e+06	4.57268e+06	6.07357e+06	7.8958e+06	5.6109e+06	7.16673e+06	7.18405e+06	6.67727e+06	7.13968e+06	7.21479e+06	7.32052e+06	6.20766e+06	8.7799e+06	1.14703e+07
6.50_199.1569n	200.164	6.49547	pos	11-nitro-1-undecene	HMDB0062669	Organic 1,3-dipolar compounds	Allyl-type 1,3-dipolar organic compounds	Organic nitro compounds	M+H, M+Na	C11H21NO2	41.7	13.7	-1.76393	1.11641	0.0159794	0.623615	-0.280795	0.823137	51599.2	62686.1	68965.4	53893.9	49380.2	47222.1	41641.9	44732.4	53508	53154.8	65938.1	37555.6	59285.2	75699.7	59384.4	58254.1	62879.5	58138.5	49080.3	76020.7	57751.7	70366.6
8.63_312.2292n	295.226	8.62562	pos	13-L-Hydroperoxylinoleic acid	HMDB0003871	Lipids and lipid-like molecules	Fatty Acyls	Lineolic acids and derivatives	M+H, M+Na, M+H-H2O	C18H32O4	39.3	5.59	-2.63907	1.32316	0.0412463	0.729451	-0.284198	0.821198	76372.2	93001	78765.3	82563.8	67321	83907.4	71652.8	70557	93769.5	54153.5	57713.4	103319	89262.6	96073.3	80496	75345.3	100053	67134.1	103133	134413	94341.1	89759
2.36_357.0828m/z	357.083	2.35645	neg	6-{[3-(3,4-dihydroxyphenyl)propanoyl]oxy}-3,4,5-trihydroxyoxane-2-carboxylic acid	HMDB0124981	Organic oxygen compounds	Organooxygen compounds	Carbohydrates and carbohydrate conjugates	M-H	C15H18O10	49.8	52.9	0.307702	2.38988	0.0254991	0.695402	-0.320767	0.800644	219359	273978	237525	221610	145751	209173	141013	185941	298127	270727	228530	255189	374745	275199	223235	245088	267805	202694	313812	261219	311628	264353
1.36_188.0015m/z	188.001	1.36003	neg	2-aminophenol sulphate	HMDB0061116	Organic acids and derivatives	Organic sulfuric acids and derivatives	Arylsulfates	M-H	C6H7NO4S	42.1	22.3	-4.47037	1.36693	0.0271224	0.698964	-0.331184	0.794884	73604.3	92597.6	89347	71303.4	82031.9	117077	47099.6	69501.1	60234.1	70068	57374.3	72006.8	114683	70409.6	94891.8	93576	109294	107984	80415.6	100133	82045.8	72542.1
10.37_298.2501n	281.247	10.3678	pos	17-HOME(9Z)	LMFA02000180	Lipids and lipid-like molecules	Fatty Acyls	Octadecanoids	M+H-H2O, M+H	C18H34O3	56.5	92.1	-2.32085	1.45294	0.0131984	0.577617	-0.357794	0.780357	71957	92210.4	66643.7	93929.4	53274.2	66775.6	66661.5	65759.4	73130.3	66568.8	59519	107308	83540.8	71621.2	102611	96400.5	89189.1	83122.3	127066	73784.1	106666	88102.7
2.35_179.0446n	376.123	2.34873	pos	Isoxanthopterin	HMDB0000704	Organoheterocyclic compounds	Pteridines and derivatives	Pterins and derivatives	2M+NH4, 2M+Na, 2M+H, M+NH4	C6H5N5O2	42.6	20.7	1.31741	2.47103	0.0200063	0.659631	-0.388434	0.763958	185090	242278	170463	172505	136183	186499	136111	158988	261998	245122	187176	195858	345286	253258	201154	198573	229681	167072	325476	210204	274099	217976
3.53_371.0984m/z	371.098	3.52765	neg	3,4,5-trihydroxy-6-[(3-phenylpropanoyl)oxy]oxane-2-carboxylic acid	HMDB0125172	Organic oxygen compounds	Organooxygen compounds	Carbohydrates and carbohydrate conjugates	M+FA-H	C15H18O8	49.8	52	0.0647365	1.61458	0.00590061	0.481689	-0.391405	0.762387	70854.2	92937.3	82401.2	60754.6	55857.1	84196.7	50866	53279.4	66687	87592.3	80707.2	86200.3	128153	85206.5	78837.4	83657.8	86838.9	83920.9	94444.3	89169.6	118559	80585.5
6.46_229.1673n	212.164	6.4646	pos	N-Decanoylglycine	HMDB0013267	Organic acids and derivatives	Carboxylic acids and derivatives	Amino acids, peptides, and analogues	M+H, M+Na, M+H-H2O	C12H23NO3	44.5	28.6	-2.09203	1.40544	0.0341381	0.713489	-0.406886	0.75425	61538.8	81589.4	117244	71037.7	52168.6	81699.7	48178.3	56550.5	38752.3	40063.9	63946.2	45747.2	84684.6	77137.5	71313.8	83822.6	109202	79441.7	54190.6	79583.1	86384.2	90134.1
9.69_826.5614m/z	826.561	9.68765	neg	PC(16:0/20:4(5Z,8Z,11Z,14Z))	HMDB0007982	Lipids and lipid-like molecules	Glycerophospholipids	Glycerophosphocholines	M+FA-H	C44H80NO8P	50.5	78.4	1.33706	9.45837	0.0448934	0.736727	-0.432718	0.740865	2.49213e+06	3.36382e+06	4.30985e+06	2.45251e+06	3.21033e+06	1.23628e+06	3.06086e+06	2.43676e+06	2.69678e+06	2.88966e+06	1.27629e+06	1.35201e+06	2.52312e+06	4.3222e+06	2.975e+06	1.69245e+06	3.75789e+06	3.80427e+06	3.81011e+06	3.28079e+06	3.18354e+06	4.2888e+06
7.90_386.1720n	409.161	7.90402	pos	4,5-Di-O-methyl-8-prenylafzelechin-4beta-ol	LMPK12020217	Lipids and lipid-like molecules	Polyketides	Flavonoids	M+H, M+NH4, M+Na	C22H26O6	38.3	0	-2.46885	1.14714	0.0429947	0.73357	-0.448636	0.732735	35151.1	47972.4	43993.3	31266.6	41881.7	28096.7	36093.2	25256.4	30993.1	46718.6	37748.6	29462.3	47000.9	85895.6	48429.8	33680.7	39215	35244.3	70353.7	43293.4	33251.3	43359
7.01_243.1829n	244.19	7.01222	pos	N-Undecanoylglycine	HMDB0013286	Organic acids and derivatives	Carboxylic acids and derivatives	Amino acids, peptides, and analogues	M+H, 2M+Na, M+K, M+Na, M+H-H2O	C13H25NO3	46.3	36.4	-2.10276	5.16228	0.0046735	0.462939	-0.474554	0.719689	543982	755858	855287	500567	536901	526825	468553	530393	406104	489063	754148	371983	740206	1.10438e+06	716536	707965	812133	750896	519612	708227	739278	759338
11.58_402.2244n	425.214	11.5797	pos	5S-HETE di-endoperoxide	LMFA03000011	Lipids and lipid-like molecules	Fatty Acyls	Eicosanoids	M+H, M+Na	C20H34O8	48.8	51.5	-2.2951	3.58052	0.0186104	0.642003	-0.487585	0.713218	285018	399622	275194	267176	262694	232518	250849	288797	313368	433292	276389	249898	523201	635790	461784	430615	286893	264493	258123	283729	370804	480789
3.52_372.1047n	390.139	3.5234	pos	Veranisatin C	HMDB0031756	Lipids and lipid-like molecules	Prenol lipids	Terpene lactones	M+NH4, M+Na, M+H	C16H20O10	38.2	0	-2.51366	1.5159	0.00112913	0.320096	-0.536321	0.689527	37778.5	54789	38994	29012.8	32065.1	36248.3	24640.1	28974.9	40041.7	57699	47152.7	42956.3	79143.7	53770.1	48316.4	47201.4	48347.9	49066	55674.8	51782.5	63254.7	51332.5
11.35_826.5612m/z	826.561	11.3548	neg	PC(22:4(7Z,10Z,13Z,16Z)/14:0)	LMGP01012068	Lipids and lipid-like molecules	Glycerophospholipids	Glycerophosphocholines	M+FA-H	C44H80NO8P	48.7	71.5	1.10672	19.2387	0.0114409	0.564979	-0.551616	0.682256	7.02378e+06	1.02949e+07	8.54274e+06	4.98575e+06	8.31431e+06	7.0182e+06	5.91517e+06	6.17481e+06	4.95723e+06	9.05375e+06	8.16237e+06	7.11347e+06	1.81304e+07	8.98625e+06	1.04056e+07	9.41831e+06	6.25087e+06	9.62454e+06	7.19295e+06	1.32382e+07	8.77538e+06	1.09269e+07
17.47_810.5975m/z	810.598	17.4654	pos	PC(18:1(11Z)/18:0)	HMDB0008069	Lipids and lipid-like molecules	Glycerophospholipids	Glycerophosphocholines	M+Na	C44H86NO8P	37	0	-1.00058	8.05319	0.0199881	0.659631	-0.561407	0.677641	1.29479e+06	1.91074e+06	1.45417e+06	723280	1.64965e+06	830157	2.05891e+06	788554	2.09742e+06	870810	1.32913e+06	1.14586e+06	1.09207e+06	1.59857e+06	1.82969e+06	2.13657e+06	2.35517e+06	2.40502e+06	1.70222e+06	2.50619e+06	987285	2.49459e+06
10.89_826.5613m/z	826.561	10.8939	neg	PC(14:0/22:4(7Z,10Z,13Z,16Z))	HMDB0007889	Lipids and lipid-like molecules	Glycerophospholipids	Glycerophosphocholines	M+FA-H	C44H80NO8P	49.4	72.6	1.21317	21.2086	0.00230824	0.370878	-0.608285	0.655976	6.17118e+06	9.40763e+06	9.40809e+06	5.51366e+06	7.96642e+06	3.91574e+06	5.96262e+06	6.31974e+06	5.16971e+06	8.33267e+06	4.88507e+06	4.2381e+06	1.12139e+07	1.20385e+07	8.60293e+06	5.44798e+06	7.61288e+06	1.12981e+07	7.6714e+06	9.89539e+06	8.28116e+06	1.20141e+07
10.79_738.5090m/z	738.509	10.7932	neg	PE(18:3(6Z,9Z,12Z)/18:1(9Z))	HMDB0009125	Lipids and lipid-like molecules	Glycerophospholipids	Glycerophosphoethanolamines	M-H	C41H74NO8P	35.4	0	1.4695	2.06358	0.0246265	0.695402	-0.626831	0.647597	68610.2	105946	121526	44926.6	90130.1	64330.9	44912.5	81287.6	39260.7	81001.9	57368.8	61357.3	165605	122616	61205.9	123474	37124.1	122157	94666.1	127535	61665.6	143409
17.47_854.5920m/z	854.592	17.4697	neg	PC(20:3(8Z,11Z,14Z)/18:1(11Z))	HMDB0008400	Unclassified	Unclassified	Unclassified	M+FA-H	C46H84NO8P	37.4	0	0.45833	2.90479	0.0448464	0.736727	-0.642991	0.640384	163001	254537	166664	78154.4	228269	112229	288128	65503.6	275761	97690.2	204776	112838	12976.9	334496	292663	344644	268956	262464	225310	344584	137560	321713
6.75_363.2157m/z	363.216	6.74903	pos	18-Hydroxycorticosterone	41867	Lipids and lipid-like molecules	Steroids and steroid derivatives	Hydroxysteroids	M+H	C21H30O5	51.2	62.7	-2.51559	1.41552	0.0375655	0.728366	-0.663316	0.631425	41641.8	65949	14532.3	25421.7	27743	41796	34199.4	53307.1	103602	15386	56673.7	43757.3	32914.4	79725.6	76625.6	80127.4	48110	75491.6	84505.8	26188.9	87701.9	68098.4
9.95_277.2156m/z	277.216	9.95233	pos	17-hydroxy-linolenic acid	LMFA02000239	Lipids and lipid-like molecules	Fatty Acyls	Octadecanoids	M+H-H2O	C18H30O3	51.7	66.3	-2.08614	1.09153	0.0430641	0.73357	-0.765547	0.58823	18130.3	30821.7	14409.6	15080	20871.8	9360.35	16435.7	14227.6	17278.9	10020.5	26102.9	37515.2	22040.9	34427.8	22594.2	19992.4	21898.7	24147.7	48124.1	19862.8	24662.5	70465.8
5.90_351.0545m/z	351.054	5.89763	neg	3-hydroxy-2-(3-methoxyphenyl)-7-(sulfinooxy)-3,4-dihydro-2H-1-benzopyran-5-olate	HMDB0127820	Phenylpropanoids and polyketides	Flavonoids	O-methylated flavonoids	M-H	C16H16O7S	46.7	39.9	0.290464	1.74655	0.0113923	0.564979	-0.799429	0.574576	33555.6	58400.6	35514.6	51183.4	56136.5	19873.4	35610.3	12621.9	17642.4	40251.1	28800.2	37922.4	55610.9	98815.8	60223.7	63210.3	93905.3	57260	53366.9	42968.9	16700.4	41944
0.68_689.5141m/z	689.514	0.67985	neg	PA(15:0/20:0)	HMDB0114819	Lipids and lipid-like molecules	Glycerophospholipids	Glycerophosphates	M-H	C38H75O8P	37.1	0	1.99784	1.04234	0.0231987	0.693777	-0.848299	0.555439	12327.2	22193.6	8106.21	23123	19355.5	10222.2	4236.61	9832.83	10385.1	9068.92	18967.5	9974.32	31052.9	47118.6	22116.5	13866	24433.5	15516.2	10492.7	26458.3	19581.1	11300.6
10.57_369.3234n	392.312	10.5663	pos	N-palmitoyl leucine	LMFA08020115	Lipids and lipid-like molecules	Fatty Acyls	Fatty amides	M+H, M+Na	C22H43NO3	37.7	0	-2.33664	1.62299	0.0198171	0.659631	-0.84858	0.555331	30074.8	54156.5	36088.4	40592	19625.1	41865.9	19224	20335.5	10573.5	19648.7	61132.8	31661.9	29641.8	49088.3	28940.8	67753.3	50122.9	60603.1	23994.4	111597	51546.4	68277.4
10.05_835.6014m/z	835.601	10.0529	pos	13E,15E,18Z,20Z-pentacosatetraen-11-ynyl acetate	LMFA07010407	Lipids and lipid-like molecules	Fatty Acyls	Fatty esters	2M+K	C27H42O2	38.6	0	1.5494	3.18632	0.0338469	0.713489	-0.866301	0.548551	128675	234572	25150.2	47647.5	327643	86903.6	181640	74451.1	223330	88115.3	117175	114692	113355	183332	196400	369559	167419	408819	177673	407787	161559	159818
7.25_364.2253n	363.218	7.24882	neg	11b,21-Dihydroxy-3,20-oxo-5b-pregnan-18-al	HMDB0006754	Lipids and lipid-like molecules	Steroids and steroid derivatives	Hydroxysteroids	M-H, M+FA-H, 2M-H	C21H32O5	41	9.34	0.767907	1.16589	0.0328521	0.713489	-0.890186	0.539545	19267.7	35711.1	13676	9754.44	21583.1	14552.2	8839.96	23913.2	35944.2	6334.06	42726.9	15353.2	13305.4	37887.6	56582.1	58876.5	26969.1	27118.5	66281.2	31712.6	27492.6	10885.2
12.36_856.5793m/z	856.579	12.3576	pos	PC(20:3(8Z,11Z,14Z)/20:3(8Z,11Z,14Z))	HMDB0008409	Lipids and lipid-like molecules	Glycerophospholipids	Glycerophosphocholines	M+Na	C48H84NO8P	55.2	90.6	-4.08331	17.8245	0.00976288	0.531949	-0.891123	0.539194	3.26232e+06	6.05036e+06	3.9367e+06	1.85555e+06	4.27932e+06	1.30131e+06	5.45077e+06	1.88784e+06	5.22614e+06	2.39714e+06	4.20714e+06	2.08128e+06	1.39313e+06	5.19981e+06	5.41953e+06	9.96354e+06	6.1532e+06	7.1143e+06	4.25745e+06	7.03613e+06	4.00764e+06	9.95887e+06
7.18_335.0597m/z	335.06	7.18057	neg	{4-[(1E)-3-(4-hydroxy-2-methoxyphenyl)prop-1-en-1-yl]phenyl}oxidanesulfonic acid	HMDB0130353	Unclassified	Unclassified	Unclassified	M-H	C16H16O6S	48.5	47	0.67236	8.76447	0.00223207	0.361899	-1.10918	0.463557	491182	1.05959e+06	797838	661433	578203	376710	696569	217631	349683	395945	558707	279103	1.55371e+06	1.44892e+06	1.1227e+06	1.17593e+06	1.67856e+06	736410	1.28532e+06	552210	234337	807854
12.10_768.5862m/z	768.586	12.0996	pos	PC(O-18:1(11Z)/16:0)	LMGP01020261	Lipids and lipid-like molecules	Glycerophospholipids	Glycerophosphocholines	M+Na	C42H84NO7P	36.3	0	-2.04682	7.46098	0.0145161	0.59174	-1.14156	0.453269	400311	883165	917557	55702.8	653151	102821	824356	83102	811364	93485.2	351474	110099	853112	880767	571213	1.34959e+06	634647	1.42095e+06	276669	1.43063e+06	317268	1.09681e+06
12.11_794.6022m/z	794.602	12.114	pos	PC(20:0/18:3(9Z,12Z,15Z))	HMDB0008272	Lipids and lipid-like molecules	Glycerophospholipids	Glycerophosphocholines	M+H-H2O	C46H86NO8P	34.1	0	-4.42516	6.37037	0.0233164	0.693777	-1.14469	0.452288	321649	711160	72986.9	154949	836518	221766	500137	160731	539965	180550	304337	244556	205095	624279	547332	1.04445e+06	464139	1.40542e+06	368822	1.46146e+06	430967	559641
7.18_337.0651m/z	337.065	7.18057	neg	2-hydroxyflutamide	HMDB0060949	Benzenoids	Benzene and substituted derivatives	Trifluoromethylbenzenes	M+FA-H	C11H11F3N2O4	37.8	0	-0.75368	1.05012	0.00236759	0.376204	-1.17256	0.443634	6562.97	14793.7	10969.4	8888.53	8013.31	4472.76	9781.35	2392.85	4900.77	4614.32	7873.3	3723.03	22537.4	19748.5	15989.1	16180.9	23651	8952.21	18296.3	7695.06	2889.81	11996.4
8.52_795.3332m/z	795.333	8.51517	pos	Gingerenone B	HMDB0035405	Phenylpropanoids and polyketides	Diarylheptanoids	Linear diarylheptanoids	2M+Na	C22H26O6	35.9	0	-2.45314	1.20269	0.0129042	0.577617	-1.17772	0.442048	9584.15	21681.2	12958.7	10204.7	8838.68	11453.2	6295.91	6393.75	5750.27	17250.9	8426.71	8268.76	31835.2	50287.8	24905.7	9723.59	9040.3	10302.8	32997.8	15114	12916.8	19688.5
9.69_878.5924m/z	878.592	9.68765	neg	PC(22:5(4Z,7Z,10Z,13Z,16Z)/18:1(11Z))	HMDB0008662	Lipids and lipid-like molecules	Glycerophospholipids	Glycerophosphocholines	M+FA-H	C48H84NO8P	36.7	0	0.875508	3.66268	0.0193194	0.652579	-1.18746	0.439075	96366.1	219475	6681.58	19561.3	281467	47860	173101	12394.8	204015	47796.3	136849	33934.5	12428.6	368949	172615	264106	154347	344282	146299	336307	112440	282977
11.04_878.5921m/z	878.592	11.0414	neg	PC(18:1(9Z)/22:5(4Z,7Z,10Z,13Z,16Z))	HMDB0008121	Lipids and lipid-like molecules	Glycerophospholipids	Glycerophosphocholines	M+FA-H	C48H84NO8P	39.1	0	0.563693	8.67519	0.0124526	0.570204	-1.21495	0.430789	490847	1.13942e+06	86441	198532	1.20094e+06	321347	758175	181012	890091	284188	722803	264942	115206	1.89425e+06	875664	1.49719e+06	672850	1.80103e+06	633856	1.75068e+06	554064	1.59936e+06
10.02_878.5922m/z	878.592	10.0228	neg	PC(22:5(4Z,7Z,10Z,13Z,16Z)/18:1(9Z))	HMDB0008663	Lipids and lipid-like molecules	Glycerophospholipids	Glycerophosphocholines	M+FA-H	C48H84NO8P	36.8	0	0.630607	3.17838	0.0167309	0.625568	-1.27841	0.412249	63384.6	153753	4407.38	8901.57	187836	32371.1	109452	7594.4	126875	28897.9	102850	24660.7	9820.47	259428	118212	192557	101591	234050	97728.5	260946	61495.3	201706
11.81_608.4640m/z	608.464	11.8128	pos	LysoPC(24:0)	HMDB0010405	Lipids and lipid-like molecules	Glycerophospholipids	Glycerophosphocholines	M+H	C32H66NO7P	37.2	0	-1.67053	5.30869	0.00400078	0.43625	-1.39755	0.379574	146803	386757	1384.85	119230	1.76182e-05	397816	1.76182e-05	348033	1.76182e-05	312346	1049.83	288170	356561	146368	655247	470263	557543	194474	456356	296121	360967	373669
12.49_719.5680m/z	719.568	12.4901	pos	PE(16:1(9Z)/P-18:0)	HMDB0008983	Lipids and lipid-like molecules	Glycerophospholipids	Glycerophosphoethanolamines	M+NH4	C39H76NO7P	32.2	0	-2.58555	3.91756	0.00083736	0.314519	-1.6859	0.310809	52970.2	170427	1.76182e-05	55020.3	1.76182e-05	174553	1.76182e-05	140786	1.76182e-05	89568.8	1.76182e-05	69773.1	160150	91314.6	295240	211451	233883	123628	191131	148397	171623	77451.5
10.49_745.5512m/z	745.551	10.4925	neg	SM(d18:1/16:1)	LMSP03010041	Lipids and lipid-like molecules	Sphingolipids	Phosphosphingolipids	M+FA-H	C39H77N2O6P	37.5	0	1.58255	4.66015	0.00522702	0.470206	-1.74854	0.297603	80828.4	271598	6.52221	74827.1	1059.63	196879	3.73155	233368	7.41333	111087	1.76182e-05	191046	392017	78400.4	457345	445398	76269.6	126886	78702.3	311124	432186	317651
12.06_397.2244n	398.232	12.0559	pos	PC(9:0/0:0)	LMGP01050068	Lipids and lipid-like molecules	Glycerophospholipids	Glycerophosphocholines	M+H, M+Na	C17H36NO7P	48.1	52	3.56445	5.46866	0.0257512	0.695402	-1.79127	0.288918	126772	438782	481321	112308	135074	20930.1	97205.1	41986.7	123293	109335	105860	40408.2	642341	421312	258108	173559	154799	223098	667248	187700	1.39398e+06	265668
10.33_745.5511m/z	745.551	10.3276	neg	SM(d18:2/16:0)	LMSP03010090	Lipids and lipid-like molecules	Sphingolipids	Phosphosphingolipids	M+FA-H	C39H77N2O6P	37.3	0	1.36668	3.11928	0.00271602	0.387275	-1.92185	0.263916	28768.7	109007	1.76182e-05	28214.4	1.76182e-05	74339.6	1.76182e-05	84121.3	1.76182e-05	50786.4	1.76182e-05	50225.4	179616	29596	190887	164838	34572	67358.4	21886	133905	134932	132481
10.02_745.5511m/z	745.551	10.0228	neg	SM(d16:1/18:1)	LMSP03010040	Lipids and lipid-like molecules	Sphingolipids	Phosphosphingolipids	M+FA-H	C39H77N2O6P	37.4	0	1.38139	3.35872	0.00096924	0.314519	-1.96744	0.255706	29125.9	113904	1.76182e-05	28796.6	1.76182e-05	73683.3	1.76182e-05	93473.1	1.76182e-05	51261.1	1.76182e-05	44045.3	192346	44164.6	175549	154655	47053.7	71798.4	37258.6	151000	134981	130232
9.69_745.5513m/z	745.551	9.68765	neg	PE-Cer(d14:2(4E,6E)/23:0)	LMSP03020041	Lipids and lipid-like molecules	Sphingolipids	Phosphosphingolipids	M+FA-H	C39H77N2O6P	37.2	0	1.62595	6.06097	0.000452517	0.271432	-1.97713	0.253995	90098.5	354725	0.228507	93485.2	0.425382	243174	1.76182e-05	295590	1.66876	152503	1.76182e-05	116229	630207	171612	550323	366652	208477	244749	159149	452730	419764	343584
11.85_733.5512m/z	733.551	11.8479	neg	SM(d16:1/17:0)	LMSP03010037	Lipids and lipid-like molecules	Sphingolipids	Phosphosphingolipids	M+FA-H	C38H77N2O6P	36.2	0	1.55579	2.6996	0.000188652	0.233327	-2.07291	0.23768	16060	67570	1.76182e-05	7633.76	1.76182e-05	45835.8	1.76182e-05	36968.8	1.76182e-05	43616.5	1.76182e-05	26545.1	96321.6	21342.9	117316	59910.2	77825.1	30265	74834.6	71301.8	75057.3	51524.6
17.47_747.5666m/z	747.567	17.4697	neg	Palmitoyl sphingomyelin	HMDB0061712	Lipids and lipid-like molecules	Sphingolipids	Phosphosphingolipids	M+FA-H	C39H79N2O6P	52.3	74.3	1.13174	4.37467	0.0028867	0.387275	-2.25576	0.209387	42924.5	205001	2.14503	5563.37	1.76182e-05	145677	1.76182e-05	179307	1.76182e-05	98695	1.76182e-05	1.76182e-05	355586	70422.5	413690	102600	301602	105403	282731	217727	178152	22099.1

## Sheet: Sa vs. A10-FMT
ID	m/z	Retention time (min)	Ion mode	Metabolites	Compound ID	Super Class	Class	Sub Class	Adducts	Formula	Score	Fragmentation Score	Mass Error (ppm)	VIP	P-value	adj.P-value	log2(FC)	FC	average(1IMA10)	average(1Sa)	P1WB+IMA10-1	P1WB+IMA10-2	P1WB+IMA10-3	P1WB+IMA10-4	P1WB+IMA10-5	P1WB+IMA10-6	P1WB+IMA10-7	P1WB+IMA10-8	P1WB+IMA10-9	P1WB+IMA10-10	P1WB+Sa-1	P1WB+Sa-2	P1WB+Sa-3	P1WB+Sa-4	P1WB+Sa-5	P1WB+Sa-6	P1WB+Sa-7	P1WB+Sa-8	P1WB+Sa-9	P1WB+Sa-10
5.02_447.0913m/z	447.091	5.01528	pos	3,4,5-trihydroxy-6-[3-(3,5,7-trihydroxy-4-oxo-3,4-dihydro-2H-1-benzopyran-2-yl)phenoxy]oxane-2-carboxylic acid	HMDB0125284	Phenylpropanoids and polyketides	Flavonoids	Flavonoid glycosides	M+H-H2O	C21H20O12	57.1	93.2	-1.93576	1.58338	0.034779	0.445952	0.659284	1.5793	191842	121473	80298.4	194013	150170	223077	221636	224255	244156	45364	175024	360424	174965	153528	150285	133941	94275.5	110214	150147	99606.7	118128	29636.8
9.72_477.2846n	478.292	9.72287	pos	LysoPE(18:2(9Z,12Z)/0:0)	HMDB0011507	Lipids and lipid-like molecules	Glycerophospholipids	Glycerophosphoethanolamines	M+H, M+Na, 2M+H, M+H-H2O	C23H44NO7P	56.5	85.7	-1.88884	10.3576	0.0429705	0.462789	-0.377987	0.76951	4.72275e+06	6.13735e+06	3.72671e+06	4.6562e+06	6.56192e+06	5.0458e+06	3.11423e+06	5.12833e+06	5.05716e+06	4.37197e+06	4.55569e+06	5.00951e+06	6.68546e+06	6.76972e+06	6.69317e+06	6.88974e+06	8.33261e+06	5.02123e+06	7.87168e+06	2.24057e+06	6.77146e+06	4.09785e+06
5.02_207.0889n	206.082	5.01583	neg	N-Acetyl-D-phenylalanine	5498	Unclassified	Unclassified	Unclassified	M-H, 2M-H	C11H13NO3	56.1	85.7	-3.19923	2.03743	0.00562014	0.327289	0.388564	1.30909	290524	221928	238951	327184	230715	308261	255686	291034	353267	293175	327436	279532	210358	233136	156822	161401	253632	335457	256975	153547	240493	217461
9.64_588.3310m/z	588.331	9.6381	neg	LysoPC(20:4(8Z,11Z,14Z,17Z))	HMDB0010396	Unclassified	Unclassified	Unclassified	M+FA-H	C28H50NO7P	56.1	81.4	0.580599	3.655	0.0409565	0.456301	0.281316	1.2153	2.03122e+06	1.67137e+06	1.93823e+06	1.87709e+06	2.35707e+06	2.92e+06	1.52299e+06	1.72076e+06	1.56901e+06	2.51093e+06	1.94061e+06	1.95548e+06	1.82524e+06	1.72221e+06	1.48017e+06	1.61606e+06	2.10686e+06	1.88008e+06	1.77973e+06	1.09084e+06	1.66375e+06	1.54872e+06
9.77_612.3309m/z	612.331	9.76657	neg	PC(22:6(4Z,7Z,10Z,13Z,16Z,19Z)/0:0)	LMGP01050056	Lipids and lipid-like molecules	Glycerophospholipids	Glycerophosphocholines	M+FA-H	C30H50NO7P	56.1	81.8	0.292393	5.4408	0.0222529	0.416664	0.230559	1.17329	4.31231e+06	3.6754e+06	4.72581e+06	4.21598e+06	4.0718e+06	5.32173e+06	3.62146e+06	3.82594e+06	3.30698e+06	5.16491e+06	4.25201e+06	4.6165e+06	3.94477e+06	3.89631e+06	3.83767e+06	3.70288e+06	3.75287e+06	4.21637e+06	3.51389e+06	2.4563e+06	3.90148e+06	3.5315e+06
12.36_804.5495m/z	804.549	12.3576	pos	PC(20:4(5Z,8Z,11Z,14Z)/16:0)	HMDB0008429	Lipids and lipid-like molecules	Glycerophospholipids	Glycerophosphocholines	M+Na	C44H80NO8P	55.3	90.6	-2.45375	36.8998	0.0117432	0.364624	-0.752782	0.593458	1.51184e+07	2.5475e+07	5.35404e+06	2.13983e+07	3.99769e+06	1.93461e+07	3.47523e+06	3.43297e+07	5.02965e+06	1.99462e+07	1.41172e+07	2.41896e+07	3.22857e+07	1.85328e+07	2.03145e+07	2.64105e+07	2.62716e+07	2.42727e+07	3.37476e+07	2.06519e+07	2.94479e+07	2.28153e+07
10.84_747.5665m/z	747.566	10.8435	neg	SM(d18:0/16:1(9Z))	HMDB0013464	Lipids and lipid-like molecules	Sphingolipids	Phosphosphingolipids	M+FA-H	C39H79N2O6P	55.1	80.6	0.994804	10.5408	0.0101711	0.360038	-1.30698	0.404165	680860	1.68461e+06	37178.9	979920	4250.72	1.51686e+06	7933.06	1.05531e+06	8610.53	1.39354e+06	623356	1.18164e+06	3.37996e+06	1.7889e+06	1.54805e+06	1.34039e+06	745006	1.85096e+06	676819	3.03976e+06	817904	1.65832e+06
5.43_205.0732n	204.066	5.4284	neg	Cinnamoylglycine	34534	Organic acids and derivatives	Carboxylic acids and derivatives	Amino acids, peptides, and analogues	M-H, 2M-H, M+FA-H	C11H11NO3	55.1	81.2	-3.40429	2.55109	0.00309561	0.257992	-0.631786	0.645377	139160	215626	147856	178156	139500	201289	138481	118488	87498.7	155970	128644	95717.5	217786	270194	267456	287498	133906	198017	158873	243379	264244	114907
4.76_412.2086m/z	412.209	4.75858	pos	O-(11-carboxyundecanoyl)carnitine	LMFA07070083	Lipids and lipid-like molecules	Fatty Acyls	Fatty esters	M+K	C19H35NO6	55	83.7	-2.63507	1.27879	0.00253867	0.25287	-0.768415	0.587062	33948.5	57827.8	41870.8	45975.6	32363	49310.3	19774.1	30970.4	38628.1	18872	32544.3	29176.3	29269.8	46203.6	54273.5	54921.8	59850.8	69665	58688.3	103060	51817.2	50527.4
9.97_747.5662m/z	747.566	9.97433	neg	PE-Cer(d14:1(4E)/23:0)	LMSP03020010	Lipids and lipid-like molecules	Sphingolipids	Phosphosphingolipids	M+FA-H	C39H79N2O6P	55	85.9	0.651345	5.09987	0.00611242	0.330759	-1.55607	0.340075	113480	333691	5981.61	114750	1.76182e-05	286212	1693.47	292805	1051.18	216859	104070	111378	659884	402928	246968	164594	215629	383664	207499	655029	123339	277377
8.01_474.3342n	457.331	8.01093	pos	(3beta,17alpha,23S,24S)-17,23-Epoxy-3,24,29-trihydroxy-27-norlanost-8-en-15-one	HMDB0035144	Lipids and lipid-like molecules	Prenol lipids	Triterpenoids	M+H-H2O, M+H	C29H46O5	54.8	82.3	-0.616865	1.02905	0.0295867	0.443733	-1.03666	0.487455	19358.8	39714.1	41344.2	31347.4	21212.9	27651.8	15637.2	6698.08	907.097	6244.37	28157	14388.3	3368.67	72785.6	55949.6	52433.6	34447.2	29225.1	72861.5	32908.3	35897.5	7264.18
8.21_372.2656n	373.273	8.21232	pos	3alpha-Hydroxy-5beta-chola-7,9(11)-dien-24-oic Acid	LMST04010330	Lipids and lipid-like molecules	Sterol Lipids	Bile acids and derivatives	M+H-H2O, M+H	C24H36O3	54.4	78.4	-2.23151	4.03889	0.0436568	0.463895	1.0089	2.01237	545230	270939	841047	211666	690705	45642	1.20462e+06	892009	258053	268487	623929	416146	346504	575160	369091	346900	136753	268427	124658	352491	24092.3	165310
12.36_831.5736n	832.581	12.3576	pos	PC(18:3(6Z,9Z,12Z)/22:4(7Z,10Z,13Z,16Z))	HMDB0008186	Lipids and lipid-like molecules	Glycerophospholipids	Glycerophosphocholines	M+H, M+Na	C48H82NO8P	54.1	90	-4.99742	29.0379	0.00612001	0.330759	-0.520408	0.697174	1.76638e+07	2.53362e+07	1.70584e+07	1.52286e+07	1.21777e+07	1.5908e+07	1.55284e+07	3.40133e+07	1.65251e+07	1.56437e+07	1.77464e+07	1.68082e+07	2.62261e+07	1.99195e+07	1.95838e+07	2.38155e+07	3.24926e+07	3.05099e+07	3.13033e+07	2.66821e+07	1.82063e+07	2.46231e+07
9.69_747.5665m/z	747.566	9.68765	neg	PE-Cer(d15:1(4E)/22:0)	LMSP03020017	Lipids and lipid-like molecules	Sphingolipids	Phosphosphingolipids	M+FA-H	C39H79N2O6P	54.1	83.7	0.9979	7.15566	0.00505111	0.314988	-1.60133	0.329573	204366	620094	6095.94	140861	1395.53	555096	3525.68	603006	2565.53	412899	186465	131750	1.23353e+06	759510	430771	239451	525872	728586	519552	1.10004e+06	217179	446443
5.02_446.0851n	445.078	5.01583	neg	Baicalin	49507	Phenylpropanoids and polyketides	Flavonoids	Flavonoid glycosides	M-H, 2M-H	C21H18O11	54	75.3	0.50954	1.87091	0.0219739	0.416664	0.827688	1.77484	169915	95735.5	67959.2	154274	125282	177701	178651	187532	249909	47332.2	154882	355628	148719	113494	113404	115701	76958.5	85519.7	103408	88180.9	87553	24415.6
9.20_475.2690n	476.276	9.20343	pos	LysoPE(18:3(9Z,12Z,15Z)/0:0)	HMDB0011509	Lipids and lipid-like molecules	Glycerophospholipids	Glycerophosphoethanolamines	M+H, M+Na	C23H42NO7P	54	78.4	-1.77043	1.61406	0.0273643	0.432586	-0.523509	0.695678	80147.6	115208	57523.4	69716.8	108137	77054.6	58075.8	98234.9	89138.7	70613.8	77877.3	95104.3	121516	115651	121835	126387	161603	84303.2	174215	35727.7	145754	65088.6
10.01_802.5611m/z	802.561	10.0065	neg	PC(14:0/20:2(11Z,14Z))	HMDB0007880	Unclassified	Unclassified	Unclassified	M+FA-H	C42H80NO8P	53.8	82.3	0.943193	14.6842	0.000555367	0.167881	1.19206	2.28478	3.11933e+06	1.36526e+06	4.9044e+06	2.70114e+06	3.65617e+06	2.16836e+06	3.99574e+06	2.51208e+06	3.82612e+06	2.09659e+06	3.08085e+06	2.25182e+06	31723.2	862955	2.42103e+06	658842	2.75786e+06	818752	2.56433e+06	1.0203e+06	1.67763e+06	839221
11.56_850.5611m/z	850.561	11.5579	neg	PC(16:0/22:6(4Z,7Z,10Z,13Z,16Z,19Z))	HMDB0007991	Lipids and lipid-like molecules	Glycerophospholipids	Glycerophosphocholines	M+FA-H	C46H80NO8P	53.7	83	0.981823	24.3861	0.0361449	0.450438	-1.22471	0.427882	3.21062e+06	7.50352e+06	1.40538e+06	2.24432e+06	803101	5.95607e+06	596524	1.21865e+07	742632	2.17834e+06	3.04348e+06	2.94988e+06	1.92877e+07	9.39798e+06	4.08145e+06	3.41288e+06	8.33024e+06	8.6309e+06	8.53242e+06	6.71578e+06	2.36139e+06	4.28443e+06
9.69_850.5612m/z	850.561	9.68765	neg	PC(22:6(4Z,7Z,10Z,13Z,16Z,19Z)/16:0)	LMGP01011116	Lipids and lipid-like molecules	Glycerophospholipids	Glycerophosphocholines	M+FA-H	C46H80NO8P	53.7	85.4	1.04621	11.9382	0.0343652	0.445952	-1.32611	0.398843	829111	2.07879e+06	752773	597029	438841	637572	415267	2.69672e+06	507492	478405	822513	944500	5.10721e+06	2.1371e+06	596107	1.22148e+06	3.29629e+06	1.06188e+06	4.22938e+06	1.25563e+06	661254	1.22159e+06
10.02_850.5612m/z	850.561	10.0228	neg	PE(19:0/22:6(4Z,7Z,10Z,13Z,16Z,19Z))	LMGP02010792	Lipids and lipid-like molecules	Glycerophospholipids	Glycerophosphoethanolamines	M+FA-H	C46H80NO8P	53.5	84.6	1.00583	8.10556	0.0380633	0.45453	-1.34967	0.392383	362625	924161	306253	250076	176275	256947	160577	1.29543e+06	206449	214410	358490	401337	2.35266e+06	1.07539e+06	253416	500785	1.39575e+06	502554	1.82269e+06	560683	251895	525781
13.18_383.3662m/z	383.366	13.1828	pos	24-methylene-cholestan-3beta-ol	LMST01030116	Lipids and lipid-like molecules	Sterol Lipids	Sterols	M+H-H2O	C28H48O	53.2	74.5	-2.48117	1.96438	0.0429632	0.462789	1.00633	2.0088	146635	72996.2	134236	223602	89581	190342	145456	121789	163204	151954	158049	88134.2	1.76182e-05	72204.5	1.76182e-05	234607	249.851	241745	1.76182e-05	38624	125.418	142406
5.24_208.0964m/z	208.096	5.23937	pos	Phenylpropionylglycine	HMDB0000860	Organic acids and derivatives	Carboxylic acids and derivatives	Amino acids, peptides, and analogues	M+H	C11H13NO3	53.1	69.5	-1.85338	2.72738	0.00718762	0.350914	-0.732199	0.601986	136421	226618	120712	163684	169680	223752	134416	111254	85468.8	140019	125911	89311.2	188990	361888	300835	274909	196223	162834	296180	98127.8	257403	128790
9.69_802.5613m/z	802.561	9.68765	neg	PC(18:1(11Z)/16:1(9Z))	HMDB0008068	Lipids and lipid-like molecules	Glycerophospholipids	Glycerophosphocholines	M+FA-H	C42H80NO8P	53.1	79	1.20204	21.9994	0.000478006	0.167881	1.17462	2.25734	7.1985e+06	3.18894e+06	1.11894e+07	6.19814e+06	8.41635e+06	5.4219e+06	8.89805e+06	6.09344e+06	8.49988e+06	5.18978e+06	7.07744e+06	5.00068e+06	67807.5	1.99559e+06	5.77173e+06	1.56859e+06	6.3935e+06	1.9194e+06	6.06773e+06	2.20146e+06	3.95363e+06	1.94995e+06
3.77_269.0668m/z	269.067	3.77225	neg	Phenylglucuronide	HMDB0059806	Organic oxygen compounds	Organooxygen compounds	Carbohydrates and carbohydrate conjugates	M-H	C12H14O7	52.7	66.1	0.291745	1.85034	0.0385465	0.45453	0.804125	1.74609	113782	65163.9	127810	116508	248615	86908.1	112063	65529.6	35508.4	58093.1	133179	153602	19154.4	50424	92735.7	99440.1	102174	39315.1	73046.6	41491.6	27366.7	106490
0.77_160.1329m/z	160.133	0.76955	pos	METHACHOLINE	43545	Organic nitrogen compounds	Organonitrogen compounds	Quaternary ammonium salts	M+H	C8H17NO2	52.6	74	-2.1197	5.95045	0.0318118	0.444473	0.343963	1.26924	2.72297e+06	2.14536e+06	2.53153e+06	2.03252e+06	3.24085e+06	2.55726e+06	3.13721e+06	3.02196e+06	2.10735e+06	2.5573e+06	2.68776e+06	3.35595e+06	1.89969e+06	1.4365e+06	1.37338e+06	1.4093e+06	2.08964e+06	3.16681e+06	2.50881e+06	2.44792e+06	2.14284e+06	2.9787e+06
11.35_800.5458m/z	800.546	11.3548	neg	PC(14:0/20:3(8Z,11Z,14Z))	HMDB0007882	Lipids and lipid-like molecules	Glycerophospholipids	Glycerophosphocholines	M+FA-H	C42H78NO8P	52.6	78.2	1.43662	6.81596	0.00351163	0.270243	-1.91677	0.264846	132547	500466	1476.7	98066.6	1.76182e-05	473481	1.76182e-05	442192	1.76182e-05	116503	120764	72980.3	1.06839e+06	480148	359048	383164	291067	679363	302074	870884	70465	500051
4.11_180.0652m/z	180.065	4.10818	pos	Hippuric acid	1301	Benzenoids	Benzene and substituted derivatives	Benzoic acids and derivatives	M+H	C9H9NO3	52.4	74.7	-1.96488	2.2564	0.0231636	0.418513	-0.454066	0.729983	156858	214879	164078	247235	242406	243628	143833	110857	67860.6	125178	146392	77108.5	253632	215410	216849	214965	182830	172835	206307	216520	194248	275190
17.47_747.5666m/z	747.567	17.4697	neg	Palmitoyl sphingomyelin	HMDB0061712	Lipids and lipid-like molecules	Sphingolipids	Phosphosphingolipids	M+FA-H	C39H79N2O6P	52.3	74.3	1.13174	4.35931	0.000534615	0.167881	-3.19086	0.109511	22449.8	205001	1.76182e-05	9010.15	1.76182e-05	123791	1.76182e-05	67344.8	1.76182e-05	899.29	20408.9	3044.25	355586	70422.5	413690	102600	301602	105403	282731	217727	178152	22099.1
5.58_956.4853m/z	956.485	5.57808	neg	CDP-DG(16:1(9Z)/18:2(9Z,12Z))	HMDB0115952	Lipids and lipid-like molecules	Glycerophospholipids	CDP-glycerols	M-H2O-H	C46H79N3O15P2	52.2	69.7	4.58502	1.78997	0.0482536	0.470763	1.90936	3.75643	116214	30937.3	41778.9	416546	246404	82059.6	45043.3	28731.6	22623	34677.7	105649	138624	36300.3	18776.1	20993	24936.6	28415.8	14669.1	23733.5	32154	81099.8	28294.5
10.88_802.5612m/z	802.561	10.8771	neg	PC(14:1(9Z)/20:1(11Z))	HMDB0007912	Unclassified	Unclassified	Unclassified	M+FA-H	C42H80NO8P	52.1	74.2	1.10907	33.8542	0.0010909	0.194083	1.15298	2.22372	1.70159e+07	7.65198e+06	2.72213e+07	1.41848e+07	2.10527e+07	1.21719e+07	2.16042e+07	1.23478e+07	2.11982e+07	1.13215e+07	1.70102e+07	1.20461e+07	238443	5.13403e+06	1.26578e+07	3.63794e+06	1.62372e+07	4.64801e+06	1.46259e+07	5.26138e+06	9.66677e+06	4.41233e+06
6.75_363.2157m/z	363.216	6.74903	pos	18-Hydroxycorticosterone	41867	Lipids and lipid-like molecules	Steroids and steroid derivatives	Hydroxysteroids	M+H	C21H30O5	51.2	62.7	-2.51559	1.73304	0.000490489	0.167881	-1.30464	0.404822	26697.6	65949	9564.89	10456.1	47942.7	15615.4	24746.7	24237.4	20645.4	24347.3	71779.5	17640.8	32914.4	79725.6	76625.6	80127.4	48110	75491.6	84505.8	26188.9	87701.9	68098.4
4.36_370.2194n	388.253	4.35905	pos	Octaethylene glycol	HMDB0094680	Organic oxygen compounds	Organooxygen compounds	Ethers	M+NH4, M+Na, M+H	C16H34O9	50.6	60.6	-2.31196	1.88623	0.0270727	0.432586	0.835667	1.78468	133074	74564.7	140752	67390.5	67628.3	205675	142168	83202.2	96319.8	94315	140653	292641	77854.9	117944	63777.4	58331.1	54288.8	69989.4	48174.6	66602.1	49103.5	139582
0.77_204.1226m/z	204.123	0.76955	pos	L-Acetylcarnitine	HMDB0000201	Lipids and lipid-like molecules	Fatty Acyls	Fatty acid esters	M+H	C9H17NO4	50.5	56.1	-2.07161	7.80678	0.0401201	0.45453	-0.284752	0.820883	6.13788e+06	7.47718e+06	6.62118e+06	5.02353e+06	4.99299e+06	8.26338e+06	5.25115e+06	6.11423e+06	6.47713e+06	6.81898e+06	6.38022e+06	5.43605e+06	5.6109e+06	7.16673e+06	7.18405e+06	6.67727e+06	7.13968e+06	7.21479e+06	7.32052e+06	6.20766e+06	8.7799e+06	1.14703e+07
10.89_826.5613m/z	826.561	10.8939	neg	PC(14:0/22:4(7Z,10Z,13Z,16Z))	HMDB0007889	Lipids and lipid-like molecules	Glycerophospholipids	Glycerophosphocholines	M+FA-H	C44H80NO8P	49.4	72.6	1.21317	17.0167	0.00509851	0.316836	-0.53266	0.691279	6.5033e+06	9.40763e+06	8.86258e+06	6.49163e+06	4.16632e+06	7.9736e+06	4.77504e+06	8.95526e+06	5.80232e+06	7.46298e+06	6.58601e+06	3.95723e+06	1.12139e+07	1.20385e+07	8.60293e+06	5.44798e+06	7.61288e+06	1.12981e+07	7.6714e+06	9.89539e+06	8.28116e+06	1.20141e+07
5.44_131.0490m/z	131.049	5.43832	pos	Cinnamic acid	HMDB0000567	Phenylpropanoids and polyketides	Cinnamic acids and derivatives	Cinnamic acids	M+H-H2O	C9H8O2	49.3	47.9	-0.706288	1.39521	0.001934	0.233061	-0.76227	0.589568	30997	52575.8	33020.9	42182.8	34081.9	50761	31591.1	26507.4	16879.2	28122.8	28762	18061.1	49655.1	71756.5	69076.1	64637.4	30069.9	45011.6	45201.5	52908.6	68923.6	28517.9
0.78_113.0346m/z	113.035	0.78345	pos	Maleic hydrazide	72280	Unclassified	Unclassified	Unclassified	M+H	C4H4N2O2	48.9	48.5	0.771967	1.77305	0.0319504	0.444473	0.446024	1.36228	134943	99056.7	124451	88721.1	94178.8	104285	135470	149102	185050	209263	126933	131974	72576.7	85437.4	79455.7	81180.1	93573.3	86148.8	147551	67858	144480	132306
2.17_145.0736n	146.081	2.17407	pos	(S)-2-amino-6-oxohexanoate	HMDB0059595	Organic acids and derivatives	Carboxylic acids and derivatives	Amino acids, peptides, and analogues	M+H, M+Na	C6H11NO3	48.9	48.4	-2.03313	3.19523	0.0139409	0.379114	-0.752897	0.593411	267329	450495	251072	225160	310993	422934	217046	220992	243301	251792	260817	269179	149755	416782	399912	375736	449052	424434	871625	233417	656977	527261
4.39_319.1398m/z	319.14	4.3893	neg	Valproic acid glucuronide	HMDB0000901	Organic oxygen compounds	Organooxygen compounds	Carbohydrates and carbohydrate conjugates	M-H	C14H24O8	48.8	47.2	0.00904524	1.52205	0.0258838	0.428408	1.11159	2.16084	63234.7	29263.9	21668.2	24348.2	129575	34100.7	62508.6	90827.3	136651	29040.9	60645.7	42981	17587.2	59379.4	30740.3	31732.7	22750.1	32600.8	36117.7	22261.8	21336.4	18132.9
11.35_826.5612m/z	826.561	11.3548	neg	PC(22:4(7Z,10Z,13Z,16Z)/14:0)	LMGP01012068	Lipids and lipid-like molecules	Glycerophospholipids	Glycerophosphocholines	M+FA-H	C44H80NO8P	48.7	71.5	1.10672	20.691	0.0108371	0.360038	-0.620856	0.650285	6.69465e+06	1.02949e+07	7.27206e+06	9.37022e+06	3.263e+06	8.34442e+06	3.70156e+06	9.23544e+06	4.54701e+06	7.29352e+06	6.55702e+06	7.36221e+06	1.81304e+07	8.98625e+06	1.04056e+07	9.41831e+06	6.25087e+06	9.62454e+06	7.19295e+06	1.32382e+07	8.77538e+06	1.09269e+07
1.64_243.1347m/z	243.135	1.63792	neg	Isoleucyl-Hydroxyproline	HMDB0028908	Organic acids and derivatives	Carboxylic acids and derivatives	Amino acids, peptides, and analogues	M-H	C11H20N2O4	48.5	47.7	-1.1641	1.01208	0.00320479	0.26181	0.417083	1.33523	48530.7	36346.4	47610.7	37776.3	51797.2	60991	54448	47651.9	36864.2	55727.2	46028.2	46411.8	30321.2	36100.6	35549.9	35477.7	31062.1	34992	23407.6	37812.1	43718.9	55022.1
9.58_458.3387n	441.335	9.57827	pos	(3beta,5alpha,9alpha,22E,24R)-3,5,9-Trihydroxy-23-methylergosta-7,22-dien-6-one	HMDB0032669	Lipids and lipid-like molecules	Steroids and steroid derivatives	Ergostane steroids	M+H-H2O, M+H	C29H46O4	47.9	49.7	-1.97152	1.84854	0.0372383	0.45453	-1.31276	0.402551	45762.5	113681	23752.1	32772	76686.9	31375.4	84745.3	56085	4987.6	39021.1	47887.5	60311.9	18535.7	75562.6	68473.6	62802.8	232467	123763	317495	90007.8	105944	41759.1
10.23_456.3243n	455.317	10.2326	neg	Norselic acid B	LMST01040191	Lipids and lipid-like molecules	Sterol Lipids	Sterols	M-H, M+FA-H	C29H44O4	47.6	46.5	0.648252	1.16183	0.00303946	0.257992	-0.919226	0.528793	26694.5	50482	25665.4	25788.6	23923.9	19876.6	30886.7	15486.8	1920.86	37749.9	30487.2	55159.3	12452.7	72051	58187.7	60530.4	47736.2	51876.6	52995.8	63319.5	32355.2	53314.9
3.91_245.0123m/z	245.012	3.91362	neg	4-Vinylphenol sulfate	HMDB0062775	Organic acids and derivatives	Organic sulfuric acids and derivatives	Arylsulfates	M+FA-H	C8H8O4S	47	38.2	-1.27467	3.41879	0.032952	0.445005	-0.573677	0.671902	281635	419162	271568	350734	234206	455192	226253	215395	213012	343148	270573	236272	755710	155647	315785	335493	401481	548283	238851	439021	505327	496017
4.90_202.1077m/z	202.108	4.90017	neg	N-lactoyl-Leucine	HMDB0062176	Organic acids and derivatives	Carboxylic acids and derivatives	Amino acids, peptides, and analogues	M-H	C9H17NO4	46	36.2	-3.75539	1.90367	0.0363677	0.450959	0.608501	1.52467	145101	95168.8	75797.7	86279.4	101212	118573	153275	168440	197875	224529	137839	187194	57652	75148.6	72062.5	76861.5	73330.6	86905.2	189343	45089.9	177997	97298.2
5.24_207.0889n	206.082	5.24247	neg	3-Phenylpropionylglycine	HMDB0002042	Organic oxygen compounds	Organooxygen compounds	Carbonyl compounds	M-H, 2M-H, M+FA-H	C11H13NO3	45.7	33.9	-3.23724	2.95201	0.0119966	0.367629	-0.579294	0.669291	243352	363597	213859	261723	275104	361924	235684	193055	169234	298795	223877	200268	294156	554694	477905	468203	337792	271975	413530	173679	423582	220454
5.19_843.4011m/z	843.401	5.1929	neg	Blasticidin S	HMDB0030452	Organooxygen compounds	Carbohydrates and carbohydrate conjugates	Sugar acids and derivatives	2M-H	C17H26N8O5	45.6	51.1	3.77142	1.31701	0.0437869	0.463895	1.55357	2.93542	61084.3	20809.4	24728.9	178311	132245	46369.7	28752.9	17560.8	15406.9	26312.1	55560	85596	22136.9	12751.1	12801.6	14211.7	15853.4	9038.66	13101	17458.2	78741.1	12000.5
10.22_595.2891m/z	595.289	10.2169	neg	PI(18:2(9Z,12Z)/0:0)	LMGP06050010	Lipids and lipid-like molecules	Glycerophospholipids	Glycerophosphoinositols	M-H	C27H49O12P	45.5	33.7	0.370818	3.17168	0.00426026	0.290007	-0.445222	0.734471	318713	433936	315633	322631	382029	418300	187234	230307	281086	357384	294545	397984	499540	505607	418341	436508	537066	433679	432766	329525	483484	262842
5.99_254.0573n	255.065	5.98907	pos	Chrysophanol	41043	Benzenoids	Anthracenes	Anthraquinones	M+H, M+Na	C15H10O4	44.7	29	-2.29666	1.1491	0.0497096	0.470763	0.661483	1.58171	89168.9	56375.1	50880.5	67937.6	38526.7	76707.9	76174.5	119089	172494	59363	81346.3	149169	101956	82942.1	54069	54081.1	51813.6	37713.3	54058.7	51351.4	57826.2	17939.8
5.53_201.0219m/z	201.022	5.52827	neg	4-ethylphenylsulfate	HMDB0062551	Organic acids and derivatives	Organic sulfuric acids and derivatives	Arylsulfates	M-H	C8H10O4S	44.5	32.2	-3.75115	4.27885	0.0439526	0.463895	-2.60384	0.1645	59688.8	362851	14093.7	85984	14352.2	75629.6	6662.69	3931.93	4395.96	231994	76165.7	83678.1	305973	1.46335e+06	288761	287260	21786.2	70341.1	289977	725690	55044.1	120326
5.12_477.1767m/z	477.177	5.1155	neg	Bidenoside B	LMPK12120548	Lipids and lipid-like molecules	Polyketides	Flavonoids	M-H	C24H30O10	43.7	25.1	0.269511	1.03123	0.0348525	0.445952	-0.844157	0.557036	14086.3	25287.9	11657.8	15117.1	24692.3	13094	13772.6	10790	6042.89	9061.4	12932.1	23702.2	56354.9	43186.6	21810.3	25147.9	22577.4	20476.7	17739.7	24285.8	6280.44	15019
9.77_253.1807m/z	253.181	9.76657	neg	8E,10E-Tetradecadienal	LMFA06000173	Lipids and lipid-like molecules	Fatty Acyls	Fatty aldehydes	M+FA-H	C14H24O	43.3	19.2	-0.871814	1.71792	0.00617057	0.331482	0.593272	1.50866	120444	79834.7	99245.8	117965	129884	102498	170100	126664	63469.7	191101	117953	85556.8	81032.5	63994.5	71446.9	75810.3	99378.7	95710.2	99306.1	84839.1	81969.1	44859
3.67_335.1349m/z	335.135	3.67477	neg	Isopropyl apiosylglucoside	HMDB0041513	Organic oxygen compounds	Organooxygen compounds	Carbohydrates and carbohydrate conjugates	M-H2O-H	C14H26O10	42.4	17.4	0.301343	1.10474	0.0250498	0.42573	0.974606	1.9651	34614.8	17614.7	15016.9	12381.6	57551.4	22051.2	28661.1	45702.5	75201.9	21252.4	32747.6	35581.1	8789.82	33153.1	20541.1	18645.1	17100.9	14328.2	32525.4	9074.27	17337.1	4652.44
1.36_188.0015m/z	188.001	1.36003	neg	2-aminophenol sulphate	HMDB0061116	Organic acids and derivatives	Organic sulfuric acids and derivatives	Arylsulfates	M-H	C6H7NO4S	42.1	22.3	-4.47037	1.37732	0.0368666	0.452523	-0.418192	0.748362	69296.5	92597.6	28577.9	112653	62936.5	68993.3	65679	83269.7	92860.3	94090.5	63653.6	20251.1	114683	70409.6	94891.8	93576	109294	107984	80415.6	100133	82045.8	72542.1
0.79_269.0879m/z	269.088	0.793333	neg	D-erythro-L-galacto-Nonulose	HMDB0029955	Organooxygen compounds	Carbohydrates and carbohydrate conjugates	Glycosyl compounds	M-H	C9H18O9	42	12.8	0.180958	4.69503	0.0210569	0.416664	0.485484	1.40006	1.01657e+06	726095	848595	542398	907450	987413	896115	1.04917e+06	1.41801e+06	1.62176e+06	958465	936350	763330	830234	637868	735559	663668	555716	1.08601e+06	321671	852773	814114
7.30_187.1260m/z	187.126	7.3038	pos	5-Ethyl-2-methyl-4-propylthiazole	HMDB0040078	Organoheterocyclic compounds	Azoles	Thiazoles	M+NH4	C9H15NS	41.9	14.4	-1.96992	2.3498	0.00537253	0.325915	-0.423967	0.745372	178173	239039	144025	204429	165807	274573	162030	153135	132119	164850	174292	206468	274542	152469	298247	251416	230679	189309	234006	276159	270337	213226
2.81_188.9855m/z	188.986	2.80783	neg	Pyrocatechol sulfate	HMDB0059724	Organic acids and derivatives	Organic sulfuric acids and derivatives	Arylsulfates	M-H	C6H6O5S	41.8	25.8	-4.263	2.77948	0.000489427	0.167881	-0.730355	0.602756	126910	210549	111032	239317	124910	146767	126591	93725.2	59115.4	181968	119730	65941.2	193220	193031	201145	235010	255075	243188	160338	237081	216696	170708
4.11_105.0337m/z	105.034	4.10818	pos	3-(2-Furanyl)-2-propenal	HMDB0032918	Organoheterocyclic compounds	Heteroaromatic compounds	Unclassified	M+H-H2O	C7H6O2	41.5	10.3	1.51814	1.0539	0.0217131	0.416664	-0.469477	0.722226	32768.9	45372	34782.4	52042.8	51953.8	51795.1	28836	22758.8	13999.1	25516.9	30526.5	15477.2	53377.3	45017.8	45554.4	45441.7	38644.3	36829.9	44059.3	44734.3	42767.5	57293.2
8.21_408.2880n	453.286	8.21222	neg	3a,7a,12b-Trihydroxy-5b-cholanoic acid	HMDB0000312	Lipids and lipid-like molecules	Steroids and steroid derivatives	Bile acids, alcohols and derivatives	M+FA-H, 2M-H, M-H	C24H40O5	41.5	11.5	1.05811	4.46486	0.0274275	0.432586	1.08516	2.12162	560552	264210	930064	205363	648421	42899.8	1.16889e+06	869711	293135	337527	620634	488868	355997	554329	348976	366481	131761	250657	91806.5	366114	24914.6	151062
2.05_188.0920m/z	188.092	2.04627	neg	1-hydroxyhexanoylglycine	HMDB0094718	Organic acids and derivatives	Carboxylic acids and derivatives	Amino acids, peptides, and analogues	M-H	C8H15NO4	40.6	12	-4.43948	1.01663	0.000873229	0.194083	0.841794	1.79228	27743.4	15479.4	20533.6	15815.7	34233.6	32631.2	19381.7	25845.8	35983.8	26394	25555.1	41059.2	16464.4	18401.1	16424.7	17594.1	14156.7	11602.5	22435.4	10262.3	22514.9	4937.98
7.27_391.2129m/z	391.213	7.26565	neg	corticosterone	LMST02030186	Lipids and lipid-like molecules	Sterol Lipids	Steroids	M+FA-H	C21H30O4	40.1	5.19	0.961842	1.57706	0.00299652	0.257992	0.356858	1.28063	173579	135542	157719	160197	210492	173564	197187	178203	137141	179055	176497	165738	145523	130851	163024	173577	132464	106956	178687	106229	107544	110564
0.77_229.1541m/z	229.154	0.76955	pos	Isoproterenol	HMDB0015197	Benzenoids	Phenols	Benzenediols	M+NH4	C11H17NO3	39.6	5.74	-2.61099	1.56755	0.047345	0.470186	-0.657262	0.63408	98256.3	154959	79217.9	77409.2	89141.9	139539	87173.5	111603	94664.8	127247	101686	74879.9	112130	116451	137335	130202	139965	100805	107461	273060	335432	96745.9
1.17_257.0277m/z	257.028	1.1738	neg	Cyanuric acid	HMDB0041861	Organoheterocyclic compounds	Triazines	1,3,5-triazines	2M-H	C3H3N3O3	39.3	1.08	0.421152	2.49221	0.0380101	0.45453	0.37459	1.29647	450485	347471	325559	349344	484876	471515	428435	487266	500786	535386	427977	493711	261721	392291	380925	371954	451555	208681	481648	70507.4	440026	415397
8.63_312.2292n	295.226	8.62562	pos	13-L-Hydroperoxylinoleic acid	HMDB0003871	Lipids and lipid-like molecules	Fatty Acyls	Lineolic acids and derivatives	M+H, M+Na, M+H-H2O	C18H32O4	39.3	5.59	-2.63907	1.09105	0.0182435	0.402361	-0.304184	0.8099	75321.5	93001	75445.9	67175.7	74644.4	96028.4	89104.1	80037.8	58028.3	74830	73714.3	64206.5	89262.6	96073.3	80496	75345.3	100053	67134.1	103133	134413	94341.1	89759
10.00_284.3305m/z	284.33	9.99595	pos	1-Nonadecene	LMFA11000322	Lipids and lipid-like molecules	Fatty Acyls	Hydrocarbons	M+NH4	C19H38	38.9	1.9	-2.6077	1.38037	0.0218927	0.416664	1.7796	3.43332	52287.2	15229.3	136454	25618.7	22721.1	132822	17249.3	33767.4	13265	26248.8	48242.5	66483	21445.3	22003.2	16431.9	10108.7	8967.93	8190.83	29620.6	7852.43	17171.8	10500.7
1.78_223.0454m/z	223.045	1.78253	neg	2-Keto-3-deoxy-D-gluconic acid	HMDB0001353	Organic acids and derivatives	Keto acids and derivatives	Medium-chain keto acids and derivatives	M+FA-H	C6H10O6	38.7	0	-2.95073	1.36526	0.00217405	0.24848	0.323204	1.25111	103867	83020.1	107675	75616.9	105864	103429	105010	112485	120000	120839	99557.3	88193.6	74667	88597	78461.9	94108.6	77129.1	95615.4	103369	65626	68750.9	83876.3
11.75_560.5024m/z	560.502	11.7542	pos	N-Palmitoylsphingosine	HMDB0000790	Lipids and lipid-like molecules	Sphingolipids	Ceramides	M+Na	C34H67NO3	38.6	0	2.09847	1.13505	0.00607144	0.330759	0.64647	1.56533	112000	71550.5	132622	105059	123456	143756	92517.6	164512	91533.8	73171.8	108383	84991.3	117433	94673.5	76015.2	58518.7	100984	54698.2	87613.3	17451.1	58964.2	49153.3
0.75_633.1269m/z	633.127	0.751467	neg	2-(2,5-dihydroxy-4-methoxyphenyl)-3,5,7-trihydroxy-1λ⁴-chromen-1-ylium	HMDB0130434	Unclassified	Unclassified	Unclassified	2M-H	C16H13O7+	38.5	0	3.0631	3.79686	0.025842	0.428408	0.733246	1.66237	512842	308500	182021	299767	394749	440938	514821	648770	803185	738266	466220	639682	203724	265645	370700	473101	497907	123603	409914	88185.7	568882	83333.8
0.76_219.1697m/z	219.17	0.7557	pos	Valproylglycine	HMDB0013116	Organic acids and derivatives	Carboxylic acids and derivatives	Amino acids, peptides, and analogues	M+NH4	C10H19NO3	38.4	0	-3.0532	1.45125	0.0133318	0.378439	-0.666053	0.630229	41872.3	66439.9	64445.8	41737.1	48548.9	73223.1	21547.5	27603.7	30114.5	48904.2	38593.1	24005.6	117059	47463.1	68776.4	71244.4	51061.2	40526.3	54983.6	70423.8	87005.9	55855.3
0.86_214.9957m/z	214.996	0.863433	neg	D-Glyceraldehyde 3-phosphate	HMDB0001112	Organic oxygen compounds	Organooxygen compounds	Carbohydrates and carbohydrate conjugates	M+FA-H	C3H7O6P	38.4	0	-3.17614	1.12466	0.00396569	0.281785	1.33446	2.5218	24229.8	9608.13	7904.84	11156.4	11233.4	22793.3	27356.8	30057.3	31035.4	50746.9	22324	27690.1	3892.73	8500.8	10971.7	9542.06	13056.6	4633.68	12206.8	1173.08	23616.4	8487.42
9.33_599.3208m/z	599.321	9.3342	neg	PG(10:0/10:0)	LMGP04010032	Lipids and lipid-like molecules	Glycerophospholipids	Glycerophosphoglycerols	M+FA-H	C26H51O10P	38.4	0	1.16057	3.1586	0.00352168	0.270243	0.611091	1.52741	351916	230400	385230	433116	287230	306933	393339	368451	361872	283396	349734	349860	106739	222806	155676	332057	149238	410495	160574	328221	140557	297637
0.64_309.2028m/z	309.203	0.644433	pos	Thapsic acid	LMFA01170022	Lipids and lipid-like molecules	Fatty Acyls	Fatty Acids and Conjugates	M+Na	C16H30O4	38.3	0	-2.87815	1.3056	0.0439814	0.463895	-0.192291	0.875215	176958	202188	248180	193861	158364	179075	189451	177211	153598	154636	179366	135841	236698	223555	215585	190351	201777	204064	173727	205481	174238	196409
8.80_496.3390m/z	496.339	8.7969	pos	Petasinine	HMDB0030516	Organoheterocyclic compounds	Pyrrolizidines	Unclassified	2M+NH4	C13H21NO3	38.3	0	1.8224	1.31141	0.0412602	0.457634	0.494153	1.40849	131213	93158.5	149173	149947	84692.2	140041	141497	160761	146854	92977.5	130944	115245	63480.5	87587.6	62756.2	153002	74522.9	203815	67755.4	83106.4	44611.2	90947.5
0.69_258.1095m/z	258.11	0.686433	pos	Miglustat	HMDB0014563	Organoheterocyclic compounds	Piperidines	Unclassified	M+K	C10H21NO4	38.2	0	-3.14223	1.34868	0.0316381	0.444473	-0.570391	0.673434	58735.2	87217.4	49072.8	91372.6	86368.2	58815.1	66586.3	44821.7	28513.6	36597.8	58424.5	66779.5	96810.9	68974.5	91026.3	48229.4	94468.8	129933	46279.1	149060	66643.7	80748.4
2.18_145.0687m/z	145.069	2.17752	neg	4-Methyl-4-(methylthio)-2-pentanone	HMDB0037621	Organooxygen compounds	Carbonyl compounds	Ketones	M-H	C7H14OS	38.2	0	-3.52857	1.08539	0.0159094	0.388082	-0.706725	0.612709	37576.2	61328	36590.5	28114.4	41199.6	58790.7	26269.2	30043.9	36679.6	41198.2	36052.9	40823	15557.2	53671.6	53935.1	55753.8	65281.9	60630	109920	33547.7	90252.6	74730.4
3.52_372.1047n	390.139	3.5234	pos	Veranisatin C	HMDB0031756	Lipids and lipid-like molecules	Prenol lipids	Terpene lactones	M+NH4, M+Na, M+H	C16H20O10	38.2	0	-2.51366	1.10083	0.037496	0.45453	-0.454313	0.729858	39988.2	54789	37409	47605	79526.6	56254.2	34028.9	32428.7	26179.8	39339.1	36414.1	10696.4	79143.7	53770.1	48316.4	47201.4	48347.9	49066	55674.8	51782.5	63254.7	51332.5
12.35_293.1795m/z	293.18	12.3531	neg	Sodium Tetradecyl Sulfate	HMDB0014607	Organic acids and derivatives	Organic sulfuric acids and derivatives	Sulfuric acid esters	M-H	C14H30O4S	38.1	0	1.07446	2.00663	0.00565057	0.327289	0.882517	1.84359	163088	88462.1	288670	154233	150572	250749	81853.5	152690	138805	100934	154826	157544	142197	111985	74553.3	58585.6	50310.5	167549	45319.5	56762.1	108101	69257.5
1.09_201.0373m/z	201.037	1.08652	neg	2-(2-Thienylmethylene)-1,6-dioxaspiro[4.4]non-3-ene	HMDB0034857	Organoheterocyclic compounds	Heteroaromatic compounds	Unclassified	M-H2O-H	C12H12O2S	38	5.03	-3.09125	1.40155	0.049417	0.470763	0.210876	1.15739	267683	231282	276398	224329	264874	237254	247845	293191	335737	279976	270539	246692	257364	302352	239693	246964	243914	187317	225088	134659	244901	230565
14.53_226.1796m/z	226.18	14.5294	pos	(5alpha,8beta,9beta)-5,9-Epoxy-3,6-megastigmadien-8-ol	HMDB0034672	Organoheterocyclic compounds	Benzopyrans	Unclassified	M+NH4	C13H20O2	38	0	-2.67698	1.01928	0.0104536	0.360038	0.229479	1.17241	59450.4	50707.8	62717.6	56909.9	54070.4	47156	65543.1	53959.4	71987.7	59527.4	60897.6	61734.6	46883.8	46594.1	47987.9	55105.8	43842.8	53662.2	39207.5	57473.4	55922.8	60397.4
0.73_205.0677m/z	205.068	0.728033	pos	Mannitol	HMDB0000765	Organic oxygen compounds	Organooxygen compounds	Carbohydrates and carbohydrate conjugates	M+Na	C6H14O6	37.9	0	-2.91206	1.20092	0.0259067	0.428408	0.693694	1.61742	52281.7	32324.1	45745.1	23881	37309.3	36856.9	106804	78612	52163.3	60163.3	48576.6	32705.2	30392.6	24262.1	34862.8	39062.7	21732.9	25509.4	40196.2	29869.2	49110.7	28242.7
10.33_874.4914m/z	874.491	10.3276	neg	PS(18:3(6Z,9Z,12Z)/22:6(4Z,7Z,10Z,13Z,16Z,19Z))	HMDB0112465	Lipids and lipid-like molecules	Glycerophospholipids	Glycerophosphoserines	M+FA-H	C46H72NO10P	37.8	0	4.62752	2.66473	0.00111533	0.195018	1.47868	2.78693	90583.4	32502.9	152587	77922.7	105278	54592.1	130993	58066	121565	48127	92331.7	64371.9	1.76182e-05	10414.1	74123.5	6203.39	83707.6	15854.4	66638.9	19525.2	35422.8	13139
10.93_296.2345n	297.242	10.9323	pos	13S-hydroxyoctadecadienoic acid	HMDB0004667	Lipids and lipid-like molecules	Fatty Acyls	Lineolic acids and derivatives	M+H-H2O, M+H	C18H32O3	37.8	0	-2.30679	1.28155	0.00850807	0.353869	-0.277716	0.824896	118794	144011	116682	124649	107150	116934	113438	119999	106496	131899	115966	134724	133374	120038	140930	142339	148792	130701	166907	204570	121472	130984
9.88_265.1480m/z	265.148	9.87655	neg	6,7-Dihydro-4-(hydroxymethyl)-2-(p-hydroxyphenethyl)-7-methyl-5H-2-pyrindinium	HMDB0033483	Benzenoids	Phenols	1-hydroxy-2-unsubstituted benzenoids	M-H2O-H	C18H22NO2+	37.8	0	2.60712	2.69053	0.00989135	0.360038	0.712224	1.63833	304814	186052	535533	327133	283016	397331	187532	266056	273796	183050	292093	302604	200305	227793	156124	120606	130429	385490	104582	156444	213509	165239
9.99_874.4913m/z	874.491	9.99025	neg	PS(18:3(9Z,12Z,15Z)/22:6(4Z,7Z,10Z,13Z,16Z,19Z))	LMGP03010424	Lipids and lipid-like molecules	Glycerophospholipids	Glycerophosphoserines	M+FA-H	C46H72NO10P	37.8	0	4.48383	2.50922	0.000499919	0.167881	1.81879	3.52785	72734.6	20617.3	134733	63278.2	80730.2	37571.9	103666	53367.8	92637.1	36703.5	73453.9	51204.4	1.76182e-05	2657.65	55993.1	4149.91	53504.1	945.219	46538.9	8298.57	29880.2	4205.07
10.81_841.4967n	880.474	10.8148	pos	Azaspiracid	HMDB0033805	Organoheterocyclic compounds	Azaspirodecane derivatives	Unclassified	M+NH4, M+K	C47H71NO12	37.6	0	-1.06938	2.31154	0.0192898	0.407984	0.920758	1.89311	153719	81199.2	207444	108961	154632	89440.3	211739	96091.3	212522	145608	155739	155012	263837	22735.8	120812	19374.1	108695	19045	58863.5	44303.5	120549	33776.6
12.55_333.3036n	705.585	12.5493	pos	2,4,12-Octadecatrienoic acid isobutylamide	HMDB0032033	Lipids and lipid-like molecules	Fatty Acyls	Fatty amides	M+Na, 2M+K	C22H39NO	37.6	0	1.27952	4.21857	0.00632579	0.336067	-1.40874	0.376641	103334	274358	66956.1	137382	1.76182e-05	295954	1.76182e-05	119787	1.76182e-05	138005	113684	161578	457075	120023	383471	145702	525190	229215	355262	264480	107005	156161
0.86_187.0005m/z	187	0.863433	neg	2-Hydroxy-4-trifluoromethyl benzoic acid	HMDB0060715	Benzenoids	Benzene and substituted derivatives	Benzoic acids and derivatives	M-H2O-H	C8H5F3O3	37.5	0	-3.58495	1.16487	0.0243306	0.424292	0.405939	1.32495	67176.2	50700.9	60034.3	44238.9	56007.6	46100.9	72382.6	83730.5	90112	92344.7	65955.9	60854.6	42973.3	56795.6	44568.2	44291.6	39831.3	54489.9	52157	32976.9	75228	63697.1
1.12_240.1082m/z	240.108	1.11893	pos	4a-Hydroxytetrahydrobiopterin	HMDB0002281	Organoheterocyclic compounds	Pteridines and derivatives	Pterins and derivatives	M+H-H2O	C9H15N5O4	37.5	0	-3.36846	1.02698	0.00301824	0.257992	0.476018	1.3909	52498.5	37744.3	53834.9	37402.5	63096.5	64318.4	47200.1	51472.2	61703.7	42587.9	52028	51341	38363.4	51242.7	42390.4	40379.8	40809.9	32115.3	48502.6	14167.3	38778.4	30693.2
11.35_874.4914m/z	874.491	11.3548	neg	PS(22:6(4Z,7Z,10Z,13Z,16Z,19Z)/18:3(9Z,12Z,15Z))	LMGP03010831	Lipids and lipid-like molecules	Glycerophospholipids	Glycerophosphoserines	M+FA-H	C46H72NO10P	37.4	0	4.61079	6.35676	0.00257204	0.25287	1.10921	2.15728	577757	267818	1.02228e+06	385100	786355	406231	708334	261290	737175	483253	601770	385779	36854.7	282870	396782	80238.2	469477	229788	465497	133983	339408	243281
17.46_248.9602m/z	248.96	17.4557	neg	5-(4-Chloro-3-hydroxy-1-butynyl)-2,2'-bithiophene	HMDB0033269	Organoheterocyclic compounds	Bi- and oligothiophenes	Unclassified	M-H2O-H	C12H9ClOS2	37.4	25.5	-0.957181	3.2546	0.0024273	0.25287	0.311216	1.24075	504533	406635	603559	528675	478513	432399	453569	457194	548418	478669	508261	556077	350559	361527	394261	393461	324801	441383	337400	485906	437487	539563
10.88_309.1743m/z	309.174	10.8771	neg	8-O-Methyloblongine	HMDB0034579	Organoheterocyclic compounds	Isoquinolines and derivatives	Benzylisoquinolines	M-H2O-H	C20H26NO3+	37.3	0	2.69373	1.51082	0.0326105	0.445005	0.938035	1.91592	112316	58622.4	159165	66087.8	111919	268424	55337.1	86551.1	98774.2	62399.3	106410	108089	69294.3	61575.1	41934.5	37917.5	31680.7	155899	27218.5	38017.1	79009.4	43678
11.06_800.5458m/z	800.546	11.0577	neg	PC(14:1(9Z)/20:2(11Z,14Z))	HMDB0007913	Lipids and lipid-like molecules	Glycerophospholipids	Glycerophosphocholines	M+FA-H	C42H78NO8P	37.3	0	1.40993	6.25342	0.0179736	0.401201	-1.95929	0.257154	107955	419805	4072.69	6406.6	384.585	430868	1.76182e-05	499793	1.76182e-05	32843.7	98560	6618.36	1.08794e+06	514561	189832	99046.7	370197	731445	342592	623474	12001.6	226964
9.81_632.3574m/z	632.357	9.81288	neg	PKOHA-PC	LMGP20010011	Lipids and lipid-like molecules	Glycerophospholipids	Oxidized glycerophospholipids	M-H	C31H56NO10P	37.3	0	0.803866	1.19054	0.00557029	0.327289	0.688028	1.61108	45974.2	28536.3	27882.9	30335.6	34079.7	56067.6	41408.2	46946.3	45316.6	68021.1	44841.8	64842.4	10958	21862.9	16356.5	23260	31832.7	39458.2	36949.5	22793.7	38677	43214.5
9.69_745.5513m/z	745.551	9.68765	neg	PE-Cer(d14:2(4E,6E)/23:0)	LMSP03020041	Lipids and lipid-like molecules	Sphingolipids	Phosphosphingolipids	M+FA-H	C39H77N2O6P	37.2	0	1.62595	3.10775	0.0146102	0.384483	-0.826237	0.563998	200064	354725	242491	280713	181039	202866	329124	89961.5	260152	91650.9	214629	108017	630207	171612	550323	366652	208477	244749	159149	452730	419764	343584
10.04_524.3704m/z	524.37	10.0386	pos	PE(21:0/0:0)	LMGP02050026	Lipids and lipid-like molecules	Glycerophospholipids	Glycerophosphoethanolamines	M+H	C26H54NO7P	37	0	-1.33565	1.66993	0.00986954	0.360038	1.17639	2.2601	64891.3	28711.7	91737.8	85950.6	26291	54594.3	73358.7	62707.2	99662.9	33756.1	66213	54641.2	4011.72	23883.6	9276.17	64812.9	8757.97	101152	7666.9	29232.8	4147.6	34174.9
11.11_343.2850m/z	343.285	11.1071	pos	Eicosanedioic acid	LMFA01170035	Lipids and lipid-like molecules	Fatty Acyls	Fatty Acids and Conjugates	M+H	C20H38O4	37	1.99	2.08019	3.96764	0.0476715	0.470763	-0.888491	0.540179	235152	435322	1455.76	322960	468.208	492149	776.548	382785	1758.71	472349	215366	461447	328728	327801	407874	438709	231514	691900	239712	858696	299128	529155
11.09_744.5532m/z	744.553	11.0929	pos	PC(15:0/18:2(9Z,12Z))	HMDB0007940	Unclassified	Unclassified	Unclassified	M+H	C41H78NO8P	36.8	0	-0.843407	3.76689	0.0306392	0.444473	-0.574298	0.671613	392152	583895	101027	417347	265017	412735	425697	471170	222625	590588	378780	636529	606331	428461	371793	804699	260761	866638	480026	789198	559697	671347
9.69_874.4913m/z	874.491	9.68765	neg	PS(20:4(5Z,8Z,11Z,14Z)/20:5(5Z,8Z,11Z,14Z,17Z))	LMGP03010642	Lipids and lipid-like molecules	Glycerophospholipids	Glycerophosphoserines	M+FA-H	C46H72NO10P	36.8	0	4.48196	1.29592	0.00138813	0.206599	2.07265	4.2066	18653.9	4434.44	38142.6	14164.9	21229.6	8387.69	31534.7	12648.5	25877.4	6182.59	19443.8	8927.64	1.76182e-05	1.76182e-05	13722.3	1.76182e-05	9540.41	1256.4	11821.1	2523.36	5480.86	1.76182e-05
10.88_874.4914m/z	874.491	10.8771	neg	PS(20:5(5Z,8Z,11Z,14Z,17Z)/20:4(5Z,8Z,11Z,14Z))	LMGP03010670	Lipids and lipid-like molecules	Glycerophospholipids	Glycerophosphoserines	M+FA-H	C46H72NO10P	36.6	0	4.64797	6.27918	0.000392595	0.16669	1.4145	2.66566	500918	187915	819517	437514	625082	341968	631545	322869	624324	331412	504843	370104	1.76182e-05	104976	379468	63648.6	405016	95745.2	377148	100096	270995	82054.8
11.06_766.5395m/z	766.539	11.0577	neg	PC(15:0/20:4(5Z,8Z,11Z,14Z))	HMDB0007949	Unclassified	Unclassified	Unclassified	M-H	C43H78NO8P	36.4	0	0.307473	1.82557	0.0010991	0.194083	-1.20842	0.432742	44279.8	102324	10152.5	41882.2	61866.9	39161.9	65867.7	31152.1	87569.1	30255.1	46636.2	28253.9	17910	177216	105781	113636	90210.1	102730	60601.4	108860	123237	123054
17.47_782.5662m/z	782.566	17.4654	pos	PC(16:1(9Z)/18:0)	HMDB0008003	Unclassified	Unclassified	Unclassified	M+Na	C42H82NO8P	36.4	0	-1.0781	14.2102	0.0110881	0.360899	-1.02569	0.491175	1.71806e+06	3.49785e+06	898744	1.20936e+06	644861	2.87159e+06	1.07805e+06	5.02237e+06	1.29951e+06	1.06503e+06	1.6648e+06	1.42626e+06	4.33399e+06	2.99774e+06	3.57137e+06	1.59973e+06	5.30942e+06	5.17302e+06	3.78659e+06	4.90506e+06	1.09267e+06	2.20895e+06
9.78_548.2976m/z	548.298	9.77987	pos	PS(18:0/0:0)	LMGP03050006	Lipids and lipid-like molecules	Glycerophospholipids	Glycerophosphoserines	M+Na	C24H48NO9P	36.4	0.734	3.22109	1.40831	0.0119228	0.365995	-0.281696	0.822623	204540	248643	176215	218418	219008	130323	177569	216274	283892	222410	208244	193045	221832	242228	281093	242276	306558	212031	245953	255653	264591	214218
11.85_733.5512m/z	733.551	11.8479	neg	SM(d16:1/17:0)	LMSP03010037	Lipids and lipid-like molecules	Sphingolipids	Phosphosphingolipids	M+FA-H	C38H77N2O6P	36.2	0	1.55579	1.99575	0.000641539	0.173349	-1.35274	0.391547	26456.8	67570	22648	56798.9	13643.3	38565.2	32322.6	25048.1	16954.5	15329.1	26138.1	17120.2	96321.6	21342.9	117316	59910.2	77825.1	30265	74834.6	71301.8	75057.3	51524.6
9.54_874.4914m/z	874.491	9.53978	neg	PS(22:6(4Z,7Z,10Z,13Z,16Z,19Z)/18:3(6Z,9Z,12Z))	HMDB0112866	Lipids and lipid-like molecules	Glycerophospholipids	Glycerophosphoserines	M+FA-H	C46H72NO10P	36.1	0	4.53929	2.65958	0.00042058	0.16669	2.01128	4.03141	76336.3	18935.4	150690	59844.2	82570.1	42866.3	108820	50237.7	97307.5	43603.9	76159.9	51263.9	1.76182e-05	527.825	47382.9	1.76182e-05	59346.7	685.465	43299.8	4934.08	32197	980.317
10.60_880.4738m/z	880.474	10.5951	pos	31-Hydroxy rifabutin	HMDB0060754	Organoheterocyclic compounds	Naphthofurans	Unclassified	M+NH4	C46H62N4O12	35.8	0	4.13869	2.58433	0.000234506	0.155424	1.94462	3.84936	72260.2	18772	59842.2	59421.4	79349.3	31043	125566	44320.3	117793	48297.9	74367.9	82600.8	14905.1	1352.31	57437.3	923.101	45728.6	2153.65	22150.1	718.805	34703.7	7647.32
12.10_766.5705m/z	766.57	12.0996	pos	PC(P-18:1(11Z)/16:0)	LMGP01030134	Lipids and lipid-like molecules	Glycerophospholipids	Glycerophosphocholines	M+Na	C42H82NO7P	35.6	0	-2.17856	3.24095	0.0192242	0.407984	0.781775	1.71924	245215	142630	223478	136433	360656	212410	349737	160080	337292	279750	259467	132851	103944	92469.4	195097	71981.7	322445	28370.6	259952	91275.6	162236	98527.1
10.77_716.5207m/z	716.521	10.7688	pos	PE(14:1(9Z)/20:1(11Z))	LMGP02010441	Lipids and lipid-like molecules	Glycerophospholipids	Glycerophosphoethanolamines	M+H	C39H74NO8P	35.4	0	-2.51034	1.31329	0.024337	0.424292	1.5879	3.00612	64645.7	21504.7	26054.1	24374.8	19960.3	66028	15917	157499	46754.3	106367	71737.3	111765	1.76182e-05	34.9562	43433.8	1.76182e-05	72692.4	1.76182e-05	46293.2	754.706	50951.1	886.973
10.79_738.5090m/z	738.509	10.7932	neg	PE(18:3(6Z,9Z,12Z)/18:1(9Z))	HMDB0009125	Lipids and lipid-like molecules	Glycerophospholipids	Glycerophosphoethanolamines	M-H	C41H74NO8P	35.4	0	1.4695	1.86159	0.038246	0.45453	-0.551079	0.682509	72309	105946	97160.4	67138.2	44530	99143.6	40396.3	102959	40936.8	85794.4	73538.9	71492.4	165605	122616	61205.9	123474	37124.1	122157	94666.1	127535	61665.6	143409
10.33_745.5602n	768.553	10.325	pos	PC(18:1(9Z)/15:0)	LMGP01011598	Lipids and lipid-like molecules	Glycerophospholipids	Glycerophosphocholines	M+NH4, M+Na	C41H80NO8P	35.1	0	-2.57923	2.14719	0.0074629	0.353869	-0.699724	0.61569	116504	189225	110820	44750.9	107012	110137	168404	129952	201458	72854.2	123187	96461.6	228761	168096	128437	175889	204166	256844	166190	302826	87804.2	173234
10.83_897.6276m/z	897.628	10.8302	pos	alpha,alpha'-Trehalose 4,6-dioleate	LMSL03001273	Lipids and lipid-like molecules	Saccharolipids	Acyltrehaloses	M+Na	C48H90O13	35.1	0	0.297908	2.48069	3.1314e-05	0.108295	2.72033	6.59023	54232.6	8229.24	35224.7	50384.1	66916.7	19801	87725.2	27323.5	90987.3	53738.7	55322.4	54902.6	1.76182e-05	1.76182e-05	25289.6	1.76182e-05	25312.1	1.76182e-05	4647.92	1.76182e-05	27042.9	1.76182e-05
11.35_902.5209m/z	902.521	11.3548	neg	PS(22:6(4Z,7Z,10Z,13Z,16Z,19Z)/20:3(8Z,11Z,14Z))	HMDB0012448	Lipids and lipid-like molecules	Glycerophospholipids	Glycerophosphoserines	M+FA-H	C48H76NO10P	35.1	0	2.30224	2.3103	0.0238802	0.420438	0.521768	1.43571	177918	123923	128884	247901	185542	134277	228617	138038	185167	171868	177205	181680	1704.95	111488	147631	206974	99661.8	118523	76984.3	176658	156328	143275
0.75_425.0808m/z	425.081	0.751467	neg	Cysteineglutathione disulfide	HMDB0000656	Organic acids and derivatives	Carboxylic acids and derivatives	Amino acids, peptides, and analogues	M-H	C13H22N4O8S2	35	0	0.440103	1.47048	0.0407835	0.455842	0.372262	1.29438	120223	92880.6	89247.5	76826	102724	97046.1	141349	132539	178149	139081	109519	135749	74534.3	87847.4	82946.1	102369	95297.1	102807	145200	60289.8	111253	66261.6
10.83_870.5488m/z	870.549	10.8268	neg	PS(18:4(6Z,9Z,12Z,15Z)/21:0)	LMGP03010450	Lipids and lipid-like molecules	Glycerophospholipids	Glycerophosphoserines	M+FA-H	C45H80NO10P	35	0	-1.64361	2.55017	0.00101935	0.194083	1.94836	3.85937	71281.1	18469.6	147601	60625.1	89458.1	41427.8	101350	29880	90012.5	35553.5	71496.5	45406.4	693.486	1879.82	41948.4	1560.56	54038.7	1986.09	44112.5	4352.8	32753.1	1370.88
12.61_750.5412m/z	750.541	12.6086	pos	PE(18:2(9Z,12Z)/P-18:0)	HMDB0009115	Lipids and lipid-like molecules	Glycerophospholipids	Glycerophosphoethanolamines	M+Na	C41H78NO7P	34.9	0	0.59439	1.50644	0.0232156	0.418655	0.945017	1.92521	90495.1	47005.3	97285.6	97928.1	110368	46621.5	52180.9	110626	61849.9	125035	97557	105498	89531.7	9182.27	143125	19379.6	73026.9	1.76182e-05	67616.3	1.76182e-05	65564.2	2626.76
12.65_792.5859m/z	792.586	12.6532	pos	PC(P-16:0/20:2(11Z,14Z))	HMDB0011217	Lipids and lipid-like molecules	Glycerophospholipids	Glycerophosphocholines	M+Na	C44H84NO7P	34.6	0	-2.42097	1.90389	0.000851984	0.192343	1.57315	2.97553	52591.6	17674.7	17141.1	46653.9	58976.3	44537.4	71192.4	40969.7	69345.5	74953.8	55404.4	46741.7	698.82	2637.38	34675.9	1324.71	46572.4	3014.77	54246.9	1172.06	31096.5	1307.64
8.21_443.2573m/z	443.257	8.21222	neg	Kazinol Q	LMPK12020238	Lipids and lipid-like molecules	Polyketides	Flavonoids	M-H2O-H	C30H38O4	34.5	0	-4.10484	1.2068	0.0457711	0.467809	1.04015	2.05644	45316	22036.2	86468.5	17134.3	55191.4	3014.87	94688.5	65542.1	22007.2	24105.1	49451.2	35556.9	34567	52573.3	32074.6	29980.1	9514.66	19733.3	6523.32	24839.7	803.509	9752.26
6.51_845.5155m/z	845.515	6.51107	pos	PI(16:0/17:1(9Z))	LMGP06010879	Lipids and lipid-like molecules	Glycerophospholipids	Glycerophosphoinositols	M+Na	C42H79O13P	34.2	0	0.510917	1.2205	0.0147826	0.38658	1.49903	2.82653	37846.9	13389.9	14281.3	21179.8	78077.2	50277	15907.9	35473.9	20316.3	80121.7	34706.1	28128.3	10049.5	8333.61	4927.59	19980.8	54176.8	9653.08	14423.1	1.76182e-05	7158.36	5196.37
6.62_962.5814m/z	962.581	6.62138	pos	PIM1(16:0/14:0)	LMGP15010002	Lipids and lipid-like molecules	Glycerophospholipids	Glycerophosphoinositolglycans	M+NH4	C45H85O18P	34.1	0	0.24553	1.14831	0.0237965	0.420278	1.0077	2.0107	41420.8	20600.1	93556.2	24967	47287.5	66977.9	22768.3	25962	18385.7	39200.5	39158.4	35944.3	20941.9	12965.6	20402	22198.5	44606.8	35423	27900.8	603.098	15568.7	5390.88
6.53_986.4910m/z	986.491	6.52668	pos	Plantaricin BN	HMDB0038238	Organic acids and derivatives	Carboxylic acids and derivatives	Tetracarboxylic acids and derivatives	2M+NH4	C24H36O10	33.9	0	-4.65394	1.18702	0.00016302	0.155424	1.38739	2.61605	33673.7	12872	11379.9	32722.7	39846.5	50938.1	23944.7	34297.8	27711.2	54010.5	31188.5	30697.1	23071.2	11948.6	18815.5	13834.5	15383.9	13947.2	12208.4	1.76182e-05	11325.7	8184.75
12.22_784.0747m/z	784.075	12.2225	pos	clofarabind-5'-monophosphate	HMDB0061069	Nucleosides, nucleotides, and analogues	Purine nucleotides	Purine deoxyribonucleotides	2M+NH4	C10H12ClFN5O6P	33.7	0	1.72304	1.28696	0.0419295	0.46041	1.25912	2.3935	25994.2	10860.4	15917.6	10088.1	32667.1	22712.3	56013.4	8359.01	60472.1	14274.4	26256.9	13181.5	1.76182e-05	2199.04	12534.8	850.059	38996.6	3990.05	12121.8	14240.3	16052.7	7618.3
6.61_873.4281m/z	873.428	6.60517	pos	4-[(1E)-1-{4-[2-(dimethylamino)ethoxy]phenyl}-2-phenylbut-1-en-1-yl]-2-methoxyphenol	HMDB0142532	Phenylpropanoids and polyketides	Stilbenes	Unclassified	2M+K	C27H31NO3	33.6	0	4.97101	1.07705	0.0443815	0.464249	0.614982	1.53154	91469.6	59724	74603.3	87475.9	124289	164061	63827.4	70565.7	68140.2	99226.7	85571.6	76935.7	69970.9	38652.5	64730.1	75411.4	124967	65741.5	85329	1.76182e-05	47952.1	24485.2
11.29_767.5431m/z	767.543	11.2876	neg	PG(O-18:0/15:0)	LMGP04020022	Lipids and lipid-like molecules	Glycerophospholipids	Glycerophosphoglycerols	M+FA-H	C39H79O9P	33.5	0	-1.81243	1.0463	0.00215167	0.247764	-1.63553	0.321852	9926.56	30842	2918.38	9624.38	12988.7	4900.37	7472.21	4120.81	35729.5	6923.83	10082.3	4505.12	6985.31	49057.1	34605	45949.7	20583.3	26116.3	8221.21	26799	49817.5	40285.3
6.61_962.6931m/z	962.693	6.60517	pos	PC(22:2(13Z,16Z)/24:1(15Z))	HMDB0008618	Lipids and lipid-like molecules	Glycerophospholipids	Glycerophosphocholines	M+K	C54H102NO8P	33.2	0	-4.71898	1.10159	0.0244666	0.424477	1.11192	2.16133	37841.4	17508.4	90488.2	26834.2	37130.4	71584	17603.2	17781.8	20136	28719.1	35561.4	32576	23031.9	10979.5	21902.1	24392	22089	15718.9	34292.2	1.76182e-05	17237.6	5440.45
14.18_890.5298m/z	890.53	14.1828	pos	PE(DiMe(11,5)/DiMe(9,5))	HMDB0061484	Lipids and lipid-like molecules	Glycerophospholipids	Glycerophosphoethanolamines	M+K	C47H82NO10P	33.1	0	-1.13394	1.39748	0.000521538	0.167881	1.12826	2.18594	66480.5	30412.7	38834.6	66612.2	57021.2	61690	68803.7	121677	76200.5	53632.5	69129.2	51203.9	49615.6	28551.9	26610.1	1127.11	35393.3	45452.8	26801.3	32928.6	46769.4	10877
6.51_930.1666m/z	930.167	6.51107	pos	(2E)-Octenoyl-CoA	HMDB0003949	Lipids and lipid-like molecules	Fatty Acyls	Fatty acyl thioesters	M+K	C29H48N7O17P3S	32.8	0	-0.707627	3.04353	0.00818751	0.353869	1.49211	2.81299	218729	77756.7	99636.4	127005	372104	350172	151787	184637	120095	404761	200787	176304	45157.4	55576.9	31956.4	65281	347442	71618	92798.4	1.76182e-05	48825.2	18911.1
0.69_744.4515m/z	744.452	0.69415	neg	14-hydroxyclarithromycin	HMDB0061019	Organic oxygen compounds	Organooxygen compounds	Carbohydrates and carbohydrate conjugates	M-H2O-H	C38H69NO14	32.2	0	-3.18831	1.20712	0.0224929	0.418058	-0.615757	0.652587	57097.6	87494.3	104641	65248.1	60239.6	71168.6	50508.1	38915.7	47796	21670.7	59664.3	51124.6	47725.6	111953	98469.7	85097.6	114714	110640	47985.4	86011	41983.1	130364
10.33_749.5729m/z	749.573	10.3276	neg	PA(O-16:0/21:0)	LMGP10020015	Lipids and lipid-like molecules	Glycerophospholipids	Glycerophosphates	M+FA-H	C40H81O7P	31.9	0	3.87695	1.37745	0.0160035	0.388082	-1.84469	0.278415	6978.43	25064.9	1.76182e-05	3912.88	1.76182e-05	17223.9	64.0469	19458.6	7.40294	14661.8	6344.03	8111.61	62431	29387.1	18854.8	13706	10865.5	26895	7707.35	57130.9	2498.2	21173
12.71_805.0511m/z	805.051	12.7146	pos	dTDP	HMDB0001274	Nucleosides, nucleotides, and analogues	Pyrimidine nucleotides	Pyrimidine deoxyribonucleotides	2M+H	C10H16N2O11P2	31.7	0	-2.53583	8.25509	0.0104995	0.360038	-0.874944	0.545275	642260	1.17786e+06	52164.7	759810	63590.2	1.24358e+06	53690.6	1.53475e+06	86497.5	866226	597593	1.1647e+06	1.25854e+06	1.03994e+06	1.1698e+06	886361	1.3455e+06	1.26656e+06	1.3796e+06	1.17483e+06	865840	1.39164e+06
6.51_930.2667m/z	930.267	6.51107	pos	3Z-dodecenoyl-CoA	HMDB0004257	Lipids and lipid-like molecules	Fatty Acyls	Fatty acyl thioesters	M+H-H2O	C33H56N7O17P3S	31.5	0	3.59817	3.08088	0.0123435	0.369993	1.47379	2.7775	237859	85637.9	87451.2	121410	418123	401368	145360	188636	138989	483395	218270	175592	66784.1	57753.3	31034.2	85747	353290	94995.8	94605.4	2244.27	57666	12258.6
6.53_986.2434m/z	986.243	6.52668	pos	Negretein	LMPK12010393	Lipids and lipid-like molecules	Polyketides	Flavonoids	M+K	C44H51O23+	31.3	0	-1.92243	1.44962	0.000131729	0.155424	2.21834	4.65359	33418.2	7181.16	11940.7	27531.6	22296.6	61851.6	16213.4	31984.2	36457.8	59181.4	31382.2	35342.4	4700.9	5331.73	18480.4	11599.5	5645.43	8028.81	8110.37	341.878	7947.33	1625.23
6.62_956.2470m/z	956.247	6.62138	pos	Malvidin 3-O-(6-O-(4-O-malonyl-alpha-rhamnopyranosyl)-beta-glucopyranoside)-5-O-(6-O-malonyl-beta-glucopyranoside)	LMPK12010400	Lipids and lipid-like molecules	Polyketides	Flavonoids	M+H-H2O	C41H49O27+	31	0	4.24211	1.00222	0.0443298	0.464107	0.699283	1.6237	76559.5	47151.3	61706	60070.3	66252.3	155877	71279.3	66304.3	44747.9	87173.7	76850.8	75333.8	51504.1	18453.7	46024.4	59263	85600	70228	92639.2	1.76182e-05	31884.4	15916.7
6.51_845.6068m/z	845.607	6.51107	pos	PG(O-18:0/21:0)	LMGP04020037	Lipids and lipid-like molecules	Glycerophospholipids	Glycerophosphoglycerols	M+K	C45H91O9P	30.9	0	4.38354	1.40824	0.0221158	0.416664	1.30734	2.47484	57728.6	23326.2	16354.9	31631.7	102252	89575.7	42195.6	50513.1	33561	110653	53184.2	47364	13992.8	18173.6	8453.06	20776.7	102951	23208.4	29422.3	1.76182e-05	13898.4	2384.96
6.51_845.6976m/z	845.698	6.51107	pos	TG(16:0/16:0/16:0)	HMDB0005356	Lipids and lipid-like molecules	Glycerolipids	Triradylcglycerols	M+K	C51H98O6	30.7	0	-2.34232	1.71046	0.0123331	0.369993	1.44797	2.72823	78365.3	28723.8	24394.1	47567.4	132364	140662	49288.3	63674.6	50959.2	147707	71958.7	55078.3	22975.6	21318.8	11128.8	23405.9	122440	32104.7	34523.2	1.76182e-05	12293.4	7047.7

## Sheet: Sa vs. A100-FMT
ID	m/z	Retention time (min)	Ion mode	Metabolites	Compound ID	Super Class	Class	Sub Class	Adducts	Formula	Score	Fragmentation Score	Mass Error (ppm)	VIP	P-value	adj.P-value	log2(FC)	FC	average(1IMA100)	average(1Sa)	P1WB+IMA100-1	P1WB+IMA100-2	P1WB+IMA100-3	P1WB+IMA100-4	P1WB+IMA100-5	P1WB+IMA100-6	P1WB+IMA100-7	P1WB+IMA100-8	P1WB+IMA100-9	P1WB+IMA100-10	P1WB+Sa-1	P1WB+Sa-2	P1WB+Sa-3	P1WB+Sa-4	P1WB+Sa-5	P1WB+Sa-6	P1WB+Sa-7	P1WB+Sa-8	P1WB+Sa-9	P1WB+Sa-10
10.37_298.2501n	281.247	10.3678	pos	17-HOME(9Z)	LMFA02000180	Lipids and lipid-like molecules	Fatty Acyls	Octadecanoids	M+H-H2O, M+H	C18H34O3	56.5	92.1	-2.32085	1.25273	0.022974	0.545733	-0.305782	0.809004	74598.6	92210.4	77401.7	69564.6	55005.7	89780.5	60666.9	94506.8	75715.3	62892.8	63179.1	97272.2	83540.8	71621.2	102611	96400.5	89189.1	83122.3	127066	73784.1	106666	88102.7
9.77_612.3309m/z	612.331	9.76657	neg	PC(22:6(4Z,7Z,10Z,13Z,16Z,19Z)/0:0)	LMGP01050056	Lipids and lipid-like molecules	Glycerophospholipids	Glycerophosphocholines	M+FA-H	C30H50NO7P	56.1	81.8	0.292393	6.99383	0.0278841	0.549358	0.191208	1.14172	4.19628e+06	3.6754e+06	4.09217e+06	4.49186e+06	4.21236e+06	4.7451e+06	4.38119e+06	4.37414e+06	4.11185e+06	3.3887e+06	3.34581e+06	4.81962e+06	3.94477e+06	3.89631e+06	3.83767e+06	3.70288e+06	3.75287e+06	4.21637e+06	3.51389e+06	2.4563e+06	3.90148e+06	3.5315e+06
12.36_804.5495m/z	804.549	12.3576	pos	PC(20:4(5Z,8Z,11Z,14Z)/16:0)	HMDB0008429	Lipids and lipid-like molecules	Glycerophospholipids	Glycerophosphocholines	M+Na	C44H80NO8P	55.3	90.6	-2.45375	32.3221	0.00304877	0.408834	-0.682178	0.623224	1.58767e+07	2.5475e+07	1.54448e+07	2.83703e+07	6.37447e+06	1.86299e+07	8.23766e+06	8.83959e+06	1.57701e+07	1.68844e+07	1.4147e+07	2.60683e+07	3.22857e+07	1.85328e+07	2.03145e+07	2.64105e+07	2.62716e+07	2.42727e+07	3.37476e+07	2.06519e+07	2.94479e+07	2.28153e+07
4.76_412.2086m/z	412.209	4.75858	pos	O-(11-carboxyundecanoyl)carnitine	LMFA07070083	Lipids and lipid-like molecules	Fatty Acyls	Fatty esters	M+K	C19H35NO6	55	83.7	-2.63507	1.62694	0.00264778	0.389294	-0.754207	0.592872	34284.5	57827.8	32566.9	43408.1	33274	43102.8	32942.1	17856.8	32102.7	51430.2	23348.6	32812.5	29269.8	46203.6	54273.5	54921.8	59850.8	69665	58688.3	103060	51817.2	50527.4
9.97_747.5662m/z	747.566	9.97433	neg	PE-Cer(d14:1(4E)/23:0)	LMSP03020010	Lipids and lipid-like molecules	Sphingolipids	Phosphosphingolipids	M+FA-H	C39H79N2O6P	55	85.9	0.651345	4.87038	0.00489277	0.458553	-1.439	0.368822	123073	333691	113093	262358	4777.28	232088	121040	178591	114419	77674.4	74233.7	52450.9	659884	402928	246968	164594	215629	383664	207499	655029	123339	277377
12.97_828.5490m/z	828.549	12.9654	pos	PC(22:5(4Z,7Z,10Z,13Z,16Z)/16:1(9Z))	HMDB0008660	Unclassified	Unclassified	Unclassified	M+Na	C46H80NO8P	54.8	91.4	-2.92746	18.6001	0.025787	0.549358	0.663895	1.58435	1.1082e+07	6.99467e+06	1.2052e+07	1.27088e+07	1.17036e+07	9.44326e+06	1.18621e+07	6.49628e+06	1.13948e+07	2.6939e+06	2.22241e+07	1.02415e+07	5.26371e+06	6.7005e+06	1.0582e+07	7.78485e+06	5.78738e+06	7.20748e+06	4.5617e+06	6.62472e+06	6.00656e+06	9.42782e+06
11.34_854.5920m/z	854.592	11.3381	neg	PC(20:4(5Z,8Z,11Z,14Z)/18:0)	HMDB0008431	Lipids and lipid-like molecules	Glycerophospholipids	Glycerophosphocholines	M+FA-H	C46H84NO8P	54.6	85.6	0.370154	7.7106	0.0406416	0.576307	0.362586	1.28573	3.33475e+06	2.59367e+06	3.86529e+06	3.53253e+06	3.45823e+06	2.01736e+06	3.84444e+06	3.06844e+06	3.41351e+06	3.15051e+06	3.86343e+06	3.13378e+06	185730	2.95013e+06	2.84481e+06	3.06795e+06	2.67192e+06	3.13029e+06	2.21503e+06	2.87142e+06	2.58747e+06	3.41191e+06
1.48_339.1543m/z	339.154	1.48167	pos	Niazirinin	HMDB0032808	Organic oxygen compounds	Organooxygen compounds	Carbohydrates and carbohydrate conjugates	M+NH4	C16H19NO6	54.4	79.4	-2.51377	2.91033	0.0454081	0.580118	3.9708	15.6794	122157	7790.96	100956	1.76182e-05	1.76182e-05	173964	421693	413908	111052	1.76182e-05	1.76182e-05	1.76182e-05	20122.2	1.76182e-05	4013.33	1578.9	2081.33	1.76182e-05	3785.59	1.76182e-05	46328.2	1.76182e-05
9.04_460.2683m/z	460.268	9.03968	pos	Pectachol	HMDB0039064	Phenylpropanoids and polyketides	Coumarins and derivatives	Unclassified	M+NH4	C26H34O6	54.4	75.7	-2.47874	5.24544	0.0439561	0.579257	0.222042	1.16638	2.30722e+06	1.9781e+06	2.30108e+06	2.02294e+06	2.37857e+06	1.90796e+06	2.35446e+06	1.92099e+06	2.35671e+06	2.68224e+06	2.70888e+06	2.43842e+06	1.08156e+06	1.46739e+06	2.1305e+06	2.14871e+06	2.0532e+06	2.12686e+06	2.12744e+06	2.33286e+06	2.11961e+06	2.19288e+06
11.30_747.5668m/z	747.567	11.3044	neg	SM(d17:1/17:0)	LMSP03010043	Lipids and lipid-like molecules	Sphingolipids	Phosphosphingolipids	M+FA-H	C39H79N2O6P	54.3	78.3	1.39373	6.28129	0.033157	0.559281	0.763505	1.69761	1.19919e+06	706400	1.38997e+06	1.34712e+06	1.5023e+06	534798	1.46249e+06	283959	1.2309e+06	1.06148e+06	2.26486e+06	914030	1.37494e+06	526938	761819	949388	179225	567964	206707	1.20512e+06	529601	762303
12.36_831.5736n	832.581	12.3576	pos	PC(18:3(6Z,9Z,12Z)/22:4(7Z,10Z,13Z,16Z))	HMDB0008186	Lipids and lipid-like molecules	Glycerophospholipids	Glycerophosphocholines	M+H, M+Na	C48H82NO8P	54.1	90	-4.99742	20.3213	0.0227949	0.545733	-0.302193	0.811019	2.05482e+07	2.53362e+07	2.19226e+07	2.57898e+07	1.58544e+07	1.75566e+07	2.0628e+07	1.6107e+07	2.11293e+07	1.99445e+07	2.48506e+07	2.16989e+07	2.62261e+07	1.99195e+07	1.95838e+07	2.38155e+07	3.24926e+07	3.05099e+07	3.13033e+07	2.66821e+07	1.82063e+07	2.46231e+07
9.69_747.5665m/z	747.566	9.68765	neg	PE-Cer(d15:1(4E)/22:0)	LMSP03020017	Lipids and lipid-like molecules	Sphingolipids	Phosphosphingolipids	M+FA-H	C39H79N2O6P	54.1	83.7	0.9979	7.37125	0.00142305	0.333949	-1.83888	0.279539	173340	620094	150135	355284	1404.88	462722	117543	361962	159335	55076.4	26466	43477.5	1.23353e+06	759510	430771	239451	525872	728586	519552	1.10004e+06	217179	446443
4.25_339.0947n	340.102	4.25408	pos	5-Hydroxy-6-methoxyindole glucuronide	HMDB0010363	Organic oxygen compounds	Organooxygen compounds	Carbohydrates and carbohydrate conjugates	M+H, M+Na	C15H17NO8	54	76.6	-2.09705	1.9948	0.0350136	0.562929	1.3623	2.57094	79150.1	30786.5	68265.5	125730	150263	14118.5	158247	1.76182e-05	75092	101216	44382.7	54186.4	14223.9	19297	109224	96260.9	1052.58	111.856	35114.5	13386.4	266.253	18926.9
5.02_446.0851n	445.078	5.01583	neg	Baicalin	49507	Phenylpropanoids and polyketides	Flavonoids	Flavonoid glycosides	M-H, 2M-H	C21H18O11	54	75.3	0.50954	2.47011	0.0378274	0.570081	0.8034	1.74521	167078	95735.5	156525	144745	153282	170523	418717	103766	154334	152230	52758.3	163902	148719	113494	113404	115701	76958.5	85519.7	103408	88180.9	87553	24415.6
10.01_802.5611m/z	802.561	10.0065	neg	PC(14:0/20:2(11Z,14Z))	HMDB0007880	Unclassified	Unclassified	Unclassified	M+FA-H	C42H80NO8P	53.8	82.3	0.943193	10.2893	0.00898148	0.470231	0.787706	1.72633	2.35689e+06	1.36526e+06	2.59721e+06	2.12366e+06	2.22146e+06	2.03258e+06	1.57169e+06	2.17819e+06	2.38862e+06	3.06959e+06	3.35978e+06	2.02615e+06	31723.2	862955	2.42103e+06	658842	2.75786e+06	818752	2.56433e+06	1.0203e+06	1.67763e+06	839221
11.56_850.5611m/z	850.561	11.5579	neg	PC(16:0/22:6(4Z,7Z,10Z,13Z,16Z,19Z))	HMDB0007991	Lipids and lipid-like molecules	Glycerophospholipids	Glycerophosphocholines	M+FA-H	C46H80NO8P	53.7	83	0.981823	20.9773	0.0100516	0.478053	-1.35628	0.390587	2.93078e+06	7.50352e+06	3.02376e+06	3.97025e+06	1.35274e+06	5.27065e+06	2.00242e+06	1.81705e+06	2.84481e+06	2.05095e+06	4.83189e+06	2.14326e+06	1.92877e+07	9.39798e+06	4.08145e+06	3.41288e+06	8.33024e+06	8.6309e+06	8.53242e+06	6.71578e+06	2.36139e+06	4.28443e+06
9.69_850.5612m/z	850.561	9.68765	neg	PC(22:6(4Z,7Z,10Z,13Z,16Z,19Z)/16:0)	LMGP01011116	Lipids and lipid-like molecules	Glycerophospholipids	Glycerophosphocholines	M+FA-H	C46H80NO8P	53.7	85.4	1.04621	12.8182	0.00639148	0.458553	-2.05368	0.240868	500715	2.07879e+06	445490	840313	66188.6	533305	85080.7	701801	464327	920543	170974	779130	5.10721e+06	2.1371e+06	596107	1.22148e+06	3.29629e+06	1.06188e+06	4.22938e+06	1.25563e+06	661254	1.22159e+06
10.02_850.5612m/z	850.561	10.0228	neg	PE(19:0/22:6(4Z,7Z,10Z,13Z,16Z,19Z))	LMGP02010792	Lipids and lipid-like molecules	Glycerophospholipids	Glycerophosphoethanolamines	M+FA-H	C46H80NO8P	53.5	84.6	1.00583	8.58838	0.00638408	0.458553	-2.11491	0.230859	213351	924161	195192	334455	32341.9	218593	53419.3	278801	200184	413418	112187	294921	2.35266e+06	1.07539e+06	253416	500785	1.39575e+06	502554	1.82269e+06	560683	251895	525781
8.64_460.2684m/z	460.268	8.6411	pos	Scillirosidin	LMST01130002	Lipids and lipid-like molecules	Sterol Lipids	Sterols	M+NH4	C26H34O6	53.4	73.3	-2.1552	1.22242	0.00299171	0.406143	0.384437	1.30535	58472.6	44794.6	59217.5	66664	62674.5	39907.8	56834.2	50696.9	61517.8	69672.2	66267.2	51274.1	29077.8	46118.1	45499.6	43366.9	38260.4	42689.5	49810.4	41243.3	63249.9	48629.8
9.69_802.5613m/z	802.561	9.68765	neg	PC(18:1(11Z)/16:1(9Z))	HMDB0008068	Lipids and lipid-like molecules	Glycerophospholipids	Glycerophosphocholines	M+FA-H	C42H80NO8P	53.1	79	1.20204	15.4731	0.0090507	0.470231	0.769891	1.70514	5.43759e+06	3.18894e+06	5.90785e+06	5.05038e+06	5.2269e+06	5.01567e+06	3.8651e+06	4.99588e+06	5.48084e+06	6.64227e+06	7.49176e+06	4.69922e+06	67807.5	1.99559e+06	5.77173e+06	1.56859e+06	6.3935e+06	1.9194e+06	6.06773e+06	2.20146e+06	3.95363e+06	1.94995e+06
0.77_160.1329m/z	160.133	0.76955	pos	METHACHOLINE	43545	Organic nitrogen compounds	Organonitrogen compounds	Quaternary ammonium salts	M+H	C8H17NO2	52.6	74	-2.1197	9.50744	0.0117327	0.49704	0.490694	1.40512	3.01449e+06	2.14536e+06	3.00102e+06	2.56662e+06	3.96418e+06	3.19109e+06	2.22026e+06	1.64054e+06	3.01061e+06	4.1337e+06	3.19043e+06	3.22643e+06	1.89969e+06	1.4365e+06	1.37338e+06	1.4093e+06	2.08964e+06	3.16681e+06	2.50881e+06	2.44792e+06	2.14284e+06	2.9787e+06
11.35_800.5458m/z	800.546	11.3548	neg	PC(14:0/20:3(8Z,11Z,14Z))	HMDB0007882	Lipids and lipid-like molecules	Glycerophospholipids	Glycerophosphocholines	M+FA-H	C42H78NO8P	52.6	78.2	1.43662	4.54678	0.0434364	0.579257	-0.941113	0.520831	260658	500466	272200	456341	79778.8	398305	294965	184644	264274	4857.87	582364	68850.5	1.06839e+06	480148	359048	383164	291067	679363	302074	870884	70465	500051
17.47_802.5612m/z	802.561	17.4697	neg	PC(16:1(9Z)/18:1(11Z))	HMDB0008004	Lipids and lipid-like molecules	Glycerophospholipids	Glycerophosphocholines	M+FA-H	C42H80NO8P	52.4	77.3	1.15927	9.29456	0.000463374	0.252527	-0.798481	0.574954	918136	1.59688e+06	862252	1.37089e+06	404347	1.42631e+06	322487	1.25657e+06	870145	1.0252e+06	474937	1.16822e+06	2.32633e+06	1.77855e+06	1.41851e+06	1.41835e+06	1.5061e+06	1.37986e+06	1.74283e+06	1.56639e+06	1.28832e+06	1.54361e+06
17.47_747.5666m/z	747.567	17.4697	neg	Palmitoyl sphingomyelin	HMDB0061712	Lipids and lipid-like molecules	Sphingolipids	Phosphosphingolipids	M+FA-H	C39H79N2O6P	52.3	74.3	1.13174	3.14733	0.0254081	0.549358	-1.16896	0.444743	91172.9	205001	119049	192794	14984.2	189025	124115	91003.4	98451.3	2362.14	63627.2	16318	355586	70422.5	413690	102600	301602	105403	282731	217727	178152	22099.1
10.88_802.5612m/z	802.561	10.8771	neg	PC(14:1(9Z)/20:1(11Z))	HMDB0007912	Unclassified	Unclassified	Unclassified	M+FA-H	C42H80NO8P	52.1	74.2	1.10907	24.9799	0.00640201	0.458553	0.807362	1.75001	1.3391e+07	7.65198e+06	1.44143e+07	1.27862e+07	1.2603e+07	1.12257e+07	9.00018e+06	1.43768e+07	1.34696e+07	1.62618e+07	1.78787e+07	1.18939e+07	238443	5.13403e+06	1.26578e+07	3.63794e+06	1.62372e+07	4.64801e+06	1.46259e+07	5.26138e+06	9.66677e+06	4.41233e+06
17.45_808.5805m/z	808.581	17.4513	pos	PC(18:1(11Z)/18:1(11Z))	HMDB0008070	Lipids and lipid-like molecules	Glycerophospholipids	Glycerophosphocholines	M+Na	C44H84NO8P	51.9	80.3	-2.74298	6.61541	0.03216	0.555901	-0.433958	0.740228	1.49964e+06	2.02592e+06	1.57883e+06	1.78706e+06	1.39578e+06	1.18662e+06	1.37475e+06	1.44733e+06	1.58323e+06	1.54074e+06	1.58343e+06	1.51867e+06	1.25653e+06	1.42124e+06	1.80647e+06	1.52043e+06	3.24247e+06	2.48025e+06	2.46656e+06	2.93261e+06	1.51768e+06	1.61496e+06
9.95_277.2156m/z	277.216	9.95233	pos	17-hydroxy-linolenic acid	LMFA02000239	Lipids and lipid-like molecules	Fatty Acyls	Octadecanoids	M+H-H2O	C18H30O3	51.7	66.3	-2.08614	1.03344	0.0393235	0.574299	-0.703946	0.613891	18921.2	30821.7	23225.9	22185.7	15107.2	13391.3	13803.1	18477.9	23798.4	15562.3	21988.9	21670.9	22040.9	34427.8	22594.2	19992.4	21898.7	24147.7	48124.1	19862.8	24662.5	70465.8
17.24_808.5804m/z	808.58	17.2427	pos	PC(18:1(9Z)/18:1(9Z))	HMDB0000593	Lipids and lipid-like molecules	Glycerophospholipids	Glycerophosphocholines	M+Na	C44H84NO8P	51.4	81.4	-2.8661	5.72161	0.038352	0.570081	-0.438865	0.737715	1.07339e+06	1.45502e+06	1.11233e+06	1.28974e+06	962799	1.16032e+06	927787	1.20976e+06	1.12434e+06	737248	1.08361e+06	1.126e+06	583921	1.40419e+06	1.39133e+06	1.23312e+06	2.20186e+06	1.45837e+06	2.03646e+06	2.08706e+06	1.04192e+06	1.11201e+06
8.52_472.3180n	473.325	8.51517	pos	(17alpha,23S)-Epoxy-28,29-dihydroxy-27-norlanost-8-ene-3,24-dione	HMDB0035624	Lipids and lipid-like molecules	Prenol lipids	Triterpenoids	M+H-H2O, M+H	C29H44O5	50.7	64.6	-1.92565	1.34923	0.0467062	0.582069	0.967462	1.9554	43934.4	22468.3	48963.1	82974.1	7466.17	24008	48755	3894.69	52968.2	93069.4	32478.2	44767.1	3929.33	14244.4	25402.5	21148.6	10830.5	33685.7	30560.5	47643.1	27298.9	9939.24
9.69_826.5614m/z	826.561	9.68765	neg	PC(16:0/20:4(5Z,8Z,11Z,14Z))	HMDB0007982	Lipids and lipid-like molecules	Glycerophospholipids	Glycerophosphocholines	M+FA-H	C44H80NO8P	50.5	78.4	1.33706	17.1405	1.394e-05	0.0310775	-1.34677	0.39317	1.32255e+06	3.36382e+06	1.29023e+06	1.28518e+06	697750	2.53674e+06	587837	2.69819e+06	1.27608e+06	945518	784971	1.12302e+06	2.52312e+06	4.3222e+06	2.975e+06	1.69245e+06	3.75789e+06	3.80427e+06	3.81011e+06	3.28079e+06	3.18354e+06	4.2888e+06
12.22_178.0627n	179.07	12.2225	pos	(R)-(-)-Mellein	96421	Unclassified	Unclassified	Unclassified	M+H-H2O, M+H	C10H10O3	50.4	58.5	-1.88573	1.09398	0.0447843	0.579257	-3.15363	0.112373	1839.21	16367.1	2040.45	446.561	2227.28	5742.94	516.247	542.078	2024.58	788.391	2222.72	1840.88	24078.5	9929.73	4631.54	4469.44	4051.32	3548.98	24027.1	8492.23	72672.4	7769.2
8.12_372.2140n	355.211	8.1182	pos	9-Hydroxy-7-megastigmen-3-one glucoside	HMDB0040701	Lipids and lipid-like molecules	Fatty Acyls	Fatty acyl glycosides	M+H-H2O, M+H	C19H32O7	49.9	56.5	-2.28032	1.94707	0.0223879	0.545476	1.37134	2.58711	70715.7	27333.9	59656.7	35469.6	147080	104932	150005	79407.7	64482.7	42439.4	2673.9	21010	5951.12	12861.3	33472.6	31269.8	38559.9	28410.4	76060.4	7081.09	38888.5	784.287
3.53_371.0984m/z	371.098	3.52765	neg	3,4,5-trihydroxy-6-[(3-phenylpropanoyl)oxy]oxane-2-carboxylic acid	HMDB0125172	Organic oxygen compounds	Organooxygen compounds	Carbohydrates and carbohydrate conjugates	M+FA-H	C15H18O8	49.8	52	0.0647365	1.58459	0.0194792	0.542425	-0.467508	0.723213	67213.4	92937.3	61578.8	69941	44655.3	76568.4	84695.8	124803	61441.6	63690.1	20173.4	64586.6	128153	85206.5	78837.4	83657.8	86838.9	83920.9	94444.3	89169.6	118559	80585.5
10.89_826.5613m/z	826.561	10.8939	neg	PC(14:0/22:4(7Z,10Z,13Z,16Z))	HMDB0007889	Lipids and lipid-like molecules	Glycerophospholipids	Glycerophosphocholines	M+FA-H	C44H80NO8P	49.4	72.6	1.21317	28.7844	4.67361e-06	0.0208385	-1.31673	0.401443	3.77663e+06	9.40763e+06	3.70615e+06	4.32716e+06	2.14913e+06	7.22944e+06	1.76102e+06	5.57159e+06	3.66483e+06	3.45634e+06	2.38792e+06	3.51272e+06	1.12139e+07	1.20385e+07	8.60293e+06	5.44798e+06	7.61288e+06	1.12981e+07	7.6714e+06	9.89539e+06	8.28116e+06	1.20141e+07
4.85_183.0654m/z	183.065	4.8504	neg	4-Formyl-3-(formylmethyl)-4-hexenoic acid	HMDB0039650	Lipids and lipid-like molecules	Fatty Acyls	Fatty acids and conjugates	M-H	C9H12O4	49.2	52.9	-4.66081	1.30818	0.00671342	0.461724	0.670405	1.59152	43691.4	27452.7	47567.5	75125	34126.1	31933.6	32524	28856.8	48205.6	45725.1	41527	51323.9	26120.6	48086.7	22192.3	23546.5	30195.8	24953.8	18132	13793.1	37562.7	29943.1
4.39_319.1398m/z	319.14	4.3893	neg	Valproic acid glucuronide	HMDB0000901	Organic oxygen compounds	Organooxygen compounds	Carbohydrates and carbohydrate conjugates	M-H	C14H24O8	48.8	47.2	0.00904524	1.78224	0.0074429	0.461724	0.98989	1.98603	58119.2	29263.9	51058.1	59299.7	43710.5	51396.5	106108	19989.9	54492.1	98385	70420.9	26330.8	17587.2	59379.4	30740.3	31732.7	22750.1	32600.8	36117.7	22261.8	21336.4	18132.9
11.35_826.5612m/z	826.561	11.3548	neg	PC(22:4(7Z,10Z,13Z,16Z)/14:0)	LMGP01012068	Lipids and lipid-like molecules	Glycerophospholipids	Glycerophosphocholines	M+FA-H	C44H80NO8P	48.7	71.5	1.10672	23.879	0.00114391	0.314126	-0.882829	0.542303	5.58298e+06	1.02949e+07	5.47632e+06	8.2134e+06	3.4612e+06	8.07627e+06	2.88274e+06	4.44043e+06	5.40862e+06	7.45093e+06	4.1391e+06	6.28074e+06	1.81304e+07	8.98625e+06	1.04056e+07	9.41831e+06	6.25087e+06	9.62454e+06	7.19295e+06	1.32382e+07	8.77538e+06	1.09269e+07
12.06_397.2244n	398.232	12.0559	pos	PC(9:0/0:0)	LMGP01050068	Lipids and lipid-like molecules	Glycerophospholipids	Glycerophosphocholines	M+H, M+Na	C17H36NO7P	48.1	52	3.56445	6.20203	0.0071267	0.461724	-2.6925	0.154695	67877.2	438782	75652.4	36118.3	84863.5	168150	17018.2	51232.1	74133.7	62804.7	65188.4	43610.2	642341	421312	258108	173559	154799	223098	667248	187700	1.39398e+06	265668
2.12_100.0759m/z	100.076	2.11797	pos	δ-Valerolactam	62467	Unclassified	Unclassified	Unclassified	M+H	C5H9NO	47.9	44.5	2.37269	1.297	0.00744668	0.461724	0.680286	1.60246	43064.4	26874	41510.2	46965.5	17638.9	22481.7	27471.2	55805.5	43034.9	63164.8	57403	55168.3	23737.3	40363.8	25879.6	26207.9	21508.1	23552.6	35867.8	25830.5	22683.9	23108.2
7.82_230.2473m/z	230.247	7.8177	pos	Xestoaminol C	53933	Unclassified	Unclassified	Unclassified	M+H	C14H31NO	47.6	42.9	-2.44904	2.91833	0.0441123	0.579257	-0.281601	0.822677	462821	562579	460094	467161	696785	431043	459623	400439	451173	435612	392833	433448	649407	774960	536755	445369	565159	403727	672033	588805	567954	421622
8.63_311.2230m/z	311.223	8.62695	neg	13(S)-HpODE	36036	Lipids and lipid-like molecules	Fatty Acyls	Lineolic acids and derivatives	M-H	C18H32O4	47.6	42.3	0.636486	1.17273	0.0259498	0.549358	-0.328489	0.79637	57648.7	72389.3	55055.4	42385.9	48052.8	74876.6	57594.9	80446.2	54990.3	46260.4	39957.9	76866.9	66880.2	73088.4	63516.9	66143.6	91338.9	48256.8	78350.1	83094	82817.5	70406.8
12.48_744.5535m/z	744.554	12.4752	pos	PE(14:0/22:2(13Z,16Z))	HMDB0008843	Lipids and lipid-like molecules	Glycerophospholipids	Glycerophosphoethanolamines	M+H	C41H78NO8P	47.3	50.6	-0.321593	10.0701	0.0104025	0.48097	-0.737906	0.599609	1.55813e+06	2.59857e+06	1.56555e+06	2.23757e+06	1.21692e+06	1.6421e+06	1.59441e+06	673788	1.6142e+06	1.74268e+06	1.35526e+06	1.93879e+06	3.39981e+06	2.06242e+06	1.43924e+06	2.03114e+06	2.87265e+06	3.37089e+06	4.3919e+06	3.59927e+06	1.45624e+06	1.36215e+06
4.45_226.1432m/z	226.143	4.44847	pos	5-Deoxydiplosporin	HMDB0030681	Organoheterocyclic compounds	Pyrans	Pyranones and derivatives	M+NH4	C12H16O3	47	41.3	-2.92754	1.12468	0.0492939	0.58823	1.0653	2.0926	33972.6	16234.6	28313.6	26176	74592.1	51605.2	60500.6	39086.7	31050.7	24332.6	3036.24	1032.48	24297.2	799.195	15582.2	14524.6	20851.1	1027.86	25864.6	18601.6	39791.3	1006.6
6.24_415.1977m/z	415.198	6.23895	neg	(3S,7E,9S)-9-Hydroxy-4,7-megastigmadien-3-one 9-glucoside	HMDB0036822	Lipids and lipid-like molecules	Fatty Acyls	Fatty acyl glycosides	M+FA-H	C19H30O7	46.5	36	0.914153	1.26586	0.0231603	0.545733	0.797463	1.73804	38178.8	21966.6	34528.5	46183.4	27351.3	56436	66920.5	10882.7	36620.7	45101	15186.2	42578	9570.92	20956.9	29619.2	29206.3	10018.5	37027	19546.6	23848.4	35585.1	4286.99
7.35_501.3226m/z	501.323	7.35098	neg	(22S)-1alpha,22,25-trihydroxy-26,27-dimethyl-23,23,24,24-tetradehydrovitamin D3 / (22S)-1alpha,22,25-trihydroxy-26,27-dimethyl-23,23,24,24-tetradehydrocholecalciferol	LMST03020398	Lipids and lipid-like molecules	Sterol Lipids	Secosteroids	M+FA-H	C29H44O4	46.5	38.4	1.05772	1.01469	0.021895	0.542425	1.08137	2.11604	19784.2	9349.64	17988.8	20437.4	10680.3	24279.9	28424.1	11301.8	18361.6	43973.6	1829.17	20565.6	12499.1	5317.37	15404.2	17073.6	5028.61	3486.83	18139.3	3241.09	13306.3	1.76182e-05
1.14_222.0734n	267.073	1.14435	neg	Ethyl glucuronide	HMDB0010325	Organic oxygen compounds	Organooxygen compounds	Carbohydrates and carbohydrate conjugates	M-H, M+FA-H	C8H14O7	45.8	35.5	-2.5871	3.52218	0.0300202	0.550132	2.48739	5.60762	188414	33599.5	160702	17773.3	16289.8	209816	504193	598558	174837	54049.5	42301	105615	15271.3	17760.3	14851.3	15728.3	15473.5	31596.7	21027.4	27479.3	145486	31321.2
4.79_240.1588m/z	240.159	4.78845	pos	Dehydrovomifoliol	HMDB0036819	Lipids and lipid-like molecules	Prenol lipids	Sesquiterpenoids	M+NH4	C13H18O3	45.3	32.2	-2.61628	1.60847	0.00548925	0.458553	1.45804	2.74734	41326.1	15042.2	34334.5	48408.2	63670.9	61364.3	80076.3	40266.3	37741.9	26157	21124.3	117.353	35322	194.789	13504	12734	26617.8	61.2051	14689.5	20053.9	27245	1.76182e-05
6.26_387.2027m/z	387.203	6.25622	neg	2,3-Dinor-TXB2	HMDB0002904	Lipids and lipid-like molecules	Fatty Acyls	Eicosanoids	M+FA-H	C18H30O6	45.3	30.1	0.730063	1.9486	0.0193122	0.542425	0.924286	1.89774	83009.7	43741.3	71465	55997.6	130058	126174	149915	76452.2	75658.2	82288.8	10055	52033.4	27141.9	35514.4	34015.2	36918.9	64447.4	74672.2	48652.4	33787.9	81284.1	978.128
7.40_343.1764m/z	343.176	7.40253	neg	Tetranor-PGE1	LMFA03010211	Lipids and lipid-like molecules	Fatty Acyls	Eicosanoids	M+FA-H	C16H26O5	45.2	29.7	0.705806	1.24386	0.0137003	0.507625	1.30023	2.46269	28611.5	11618	24464.1	12881.2	57013.6	41732.1	42426.5	53382.1	26304.4	12851.4	4323.64	10736.4	8093.87	9726.39	11785.5	12219.1	18819.9	15342.2	18792	6085.6	13849.1	1466.41
4.31_188.0736m/z	188.074	4.31372	pos	N-Propionylmethionine	HMDB0094704	Organic acids and derivatives	Carboxylic acids and derivatives	Amino acids, peptides, and analogues	M+H-H2O	C8H15NO3S	44.7	30.5	-1.69683	1.00872	0.01551	0.519964	1.7388	3.33758	16194.2	4852.07	14570.8	5030.66	4912.39	35157.7	28703.3	38224.9	15810.8	3723.71	10981.4	4826.08	4496.67	3678.96	3364.42	3517.76	2489.78	8139.68	3125.48	8179.03	8465.64	3063.28
1.16_385.1002m/z	385.1	1.1589	neg	2-O-(4-O-Methyl-a-D-glucopyranuronosyl)-D-xylose	HMDB0029917	Organic oxygen compounds	Organooxygen compounds	Carbohydrates and carbohydrate conjugates	M+FA-H	C12H20O11	44.4	29.5	4.12082	4.24036	0.0452503	0.579769	3.36337	10.2914	266432	25888.7	220192	1.76182e-05	1.76182e-05	289306	927486	844998	242211	20698.2	1.76182e-05	119429	138.919	1.76182e-05	1.76182e-05	93.4771	1.76182e-05	1.76182e-05	7027.07	1.76182e-05	248092	3536.22
8.63_414.2033n	437.193	8.62562	pos	Armillaripin	HMDB0030404	Lipids and lipid-like molecules	Prenol lipids	Sesquiterpenoids	M+Na, M+K, M+H	C24H30O6	44	27.3	-2.25613	1.3131	0.0213844	0.542425	0.301596	1.23251	104296	84621.3	106440	130410	108914	70937.2	111707	95632.3	109305	113396	109798	86424.5	85684.5	115308	79607.9	66493.8	70567.6	75787.3	88764.4	68814.2	118817	76368.1
8.82_485.1487m/z	485.149	8.81755	neg	Maltotriose	HMDB0001262	Organic oxygen compounds	Organooxygen compounds	Carbohydrates and carbohydrate conjugates	M-H2O-H	C18H32O16	43.3	33.3	-4.91353	1.10945	0.013863	0.507625	1.12855	2.18638	23892.6	10927.9	20160.2	12828	46925.4	39133.1	29155.9	30497.5	21756.7	17930.2	1181.3	19357.5	4973.55	9171.83	9881.98	10730.3	15699.6	12548.2	26866	4595.65	14642.3	169.583
2.35_179.0446n	376.123	2.34873	pos	Isoxanthopterin	HMDB0000704	Organoheterocyclic compounds	Pteridines and derivatives	Pterins and derivatives	2M+NH4, 2M+Na, 2M+H, M+NH4	C6H5N5O2	42.6	20.7	1.31741	2.4824	0.038433	0.570081	-0.480337	0.71681	173667	242278	159645	155904	107046	202406	242963	342342	158678	179386	53647.9	134654	345286	253258	201154	198573	229681	167072	325476	210204	274099	217976
6.25_388.2090n	371.206	6.25138	pos	Icariside B8	HMDB0036846	Lipids and lipid-like molecules	Prenol lipids	Terpene glycosides	M+H-H2O, M+Na, M+NH4	C19H32O8	42.5	20.5	-1.97389	1.31558	0.0431129	0.579257	0.879794	1.84011	44767.1	24328.5	38322.2	28138.5	76296.8	65395.7	89110	42723.7	40718.7	41252.1	4384.68	21328.4	12878.6	19639.5	18418.2	17834.6	35268	42050	31360.1	15609.8	49932.6	293.227
3.67_335.1349m/z	335.135	3.67477	neg	Isopropyl apiosylglucoside	HMDB0041513	Organic oxygen compounds	Organooxygen compounds	Carbohydrates and carbohydrate conjugates	M-H2O-H	C14H26O10	42.4	17.4	0.301343	1.22123	0.0280405	0.549358	0.970981	1.96017	34527.9	17614.7	30162.9	43926.5	27153.5	37119.6	86476.9	18386.7	31934.6	34334.1	20952	14832.3	8789.82	33153.1	20541.1	18645.1	17100.9	14328.2	32525.4	9074.27	17337.1	4652.44
1.36_188.0015m/z	188.001	1.36003	neg	2-aminophenol sulphate	HMDB0061116	Organic acids and derivatives	Organic sulfuric acids and derivatives	Arylsulfates	M-H	C6H7NO4S	42.1	22.3	-4.47037	1.47448	0.0288048	0.549447	-0.468319	0.722806	66930.1	92597.6	60665.6	54951.8	54325.4	95093.5	107655	108452	61506.7	73544	11877.8	41229.6	114683	70409.6	94891.8	93576	109294	107984	80415.6	100133	82045.8	72542.1
8.82_386.2307n	385.223	8.81755	neg	10,11-dihydro-20-trihydroxy-leukotriene B4	HMDB0012503	Lipids and lipid-like molecules	Fatty Acyls	Eicosanoids	M-H, 2M-H	C20H34O7	42.1	14.9	0.734725	6.54026	0.0202264	0.542425	0.904147	1.87144	1.01959e+06	544817	875092	723995	1.901e+06	1.61433e+06	1.18137e+06	1.27246e+06	933426	797046	116158	781023	279649	532792	532422	559343	762730	621751	1.2115e+06	329367	575922	42693.1
7.75_497.2397m/z	497.24	7.74647	neg	Eriojaposide B	HMDB0038029	Lipids and lipid-like molecules	Fatty Acyls	Fatty acyl glycosides	M-H2O-H	C25H40O11	40.3	6.35	0.84	1.03603	0.0206284	0.542425	-0.571384	0.672971	23540.4	34979.8	23222.4	17743.6	15825.6	22631.8	34763.1	31466.7	22628.1	26049.2	16715.9	24357.5	64301	39583.8	32522.1	32673.1	33762.6	13932.7	42818.7	26661.5	33154.3	30388.4
4.80_731.2207m/z	731.221	4.80057	neg	[(13S)-2-hydroxy-13-methyl-17-oxo-7,8,9,11,12,14,15,16-octahydro-6H-cyclopenta[a]phenanthren-3-yl] hydrogen sulfate	LMST05020040	Lipids and lipid-like molecules	Sterol Lipids	Steroid conjugates	2M-H	C18H22O6S	39.8	13.4	0.788011	1.25909	0.0314973	0.552434	1.56572	2.96025	27569.4	9313.21	23505.8	39828.7	7703.86	64912	63170.8	1.76182e-05	25856.4	17337.1	6794.33	26585.4	1.76182e-05	5353.85	18437.3	18938.7	12932.2	7295.61	1.76182e-05	30174.3	1.76182e-05	1.76182e-05
9.04_414.2033n	437.192	9.03968	pos	Armillarin	HMDB0039380	Lipids and lipid-like molecules	Prenol lipids	Sesquiterpenoids	M+H, 2M+NH4, 2M+Na, 2M+K, M+K, M+NH4, M+Na, M+H-H2O	C24H30O6	39.4	3.65	-2.18386	11.0331	0.00514625	0.458553	0.23625	1.17793	7.72169e+06	6.55532e+06	7.82054e+06	7.89389e+06	8.8912e+06	5.56816e+06	9.17453e+06	6.94858e+06	7.86447e+06	8.05291e+06	7.64575e+06	7.35692e+06	6.46965e+06	7.88627e+06	6.68899e+06	5.76396e+06	5.95075e+06	6.35987e+06	6.98001e+06	6.35597e+06	6.62755e+06	6.4702e+06
8.63_312.2292n	295.226	8.62562	pos	13-L-Hydroperoxylinoleic acid	HMDB0003871	Lipids and lipid-like molecules	Fatty Acyls	Lineolic acids and derivatives	M+H, M+Na, M+H-H2O	C18H32O4	39.3	5.59	-2.63907	1.46669	0.0094661	0.470231	-0.334399	0.793115	73760.4	93001	72385.6	65117.1	61873.2	82861	80216.4	93239.4	71604.7	68789.9	62340.5	79176.6	89262.6	96073.3	80496	75345.3	100053	67134.1	103133	134413	94341.1	89759
4.79_442.2039m/z	442.204	4.78845	pos	N,N'-diacetylchitobiose	HMDB0062702	Organic oxygen compounds	Organooxygen compounds	Carbohydrates and carbohydrate conjugates	M+NH4	C16H28N2O11	39.1	0.286	1.76431	1.36898	0.00765355	0.463204	1.83016	3.55576	26648.6	7494.5	22048.8	36333	31619.4	50744	62679.4	16604.6	24253.7	14535.8	7667.54	1.76182e-05	16099.1	1.76182e-05	7794.23	8015.18	15157.6	1.76182e-05	6690.29	11049.7	10138.8	1.76182e-05
0.59_102.0319n	103.039	0.588833	pos	Acetoacetic acid	LMFA01060003	Lipids and lipid-like molecules	Fatty Acyls	Fatty Acids and Conjugates	M+H, 2M+H	C4H6O3	39	0	1.65495	1.28493	0.0221913	0.543856	0.442845	1.35928	65357.5	48082.3	66725	53509.1	64090.9	67143	52278.3	65826.5	67260.8	83342	68425.3	64973.7	22929.8	33365.5	33377.6	68487.5	41688.3	88523	40370.3	62437.4	35105.8	54538.1
17.44_795.0663m/z	795.066	17.4374	pos	Guanosine triphosphate adenosine	HMDB0001459	Nucleosides, nucleotides, and analogues	(5'->5')-dinucleotides	Unclassified	M+Na	C20H27N10O17P3	38.8	0	0.25223	2.47494	0.00720442	0.461724	-0.976555	0.508192	59253.9	116598	57459.7	89776.2	33134.9	61857.6	28788.3	82707.1	59503.5	64291.1	33870.4	81150.4	14111	93162.9	75132	91659.1	159502	153485	169613	193436	72370.3	143504
1.78_223.0454m/z	223.045	1.78253	neg	2-Keto-3-deoxy-D-gluconic acid	HMDB0001353	Organic acids and derivatives	Keto acids and derivatives	Medium-chain keto acids and derivatives	M+FA-H	C6H10O6	38.7	0	-2.95073	1.05802	0.0442738	0.579257	0.22092	1.16548	96758	83020.1	91728.8	100745	96956.5	101232	110779	112118	93234.6	113325	59040.4	88422	74667	88597	78461.9	94108.6	77129.1	95615.4	103369	65626	68750.9	83876.3
0.80_148.0424m/z	148.042	0.797383	pos	Methionine sulfoxide	HMDB0002005	Organic acids and derivatives	Carboxylic acids and derivatives	Amino acids, peptides, and analogues	M+H-H2O	C5H11NO3S	38.6	0	-1.83346	1.35057	0.0408528	0.576307	-0.268328	0.830281	109723	132151	114173	97833.7	139652	81434.5	70937.7	100741	113729	128621	162507	87596.4	117016	122503	144328	129229	139574	122553	159128	116084	118211	152885
17.23_369.3507m/z	369.351	17.227	pos	Cholesterol	HMDB0000067	Lipids and lipid-like molecules	Steroids and steroid derivatives	Cholestane steroids	M+H-H2O	C27H46O	38.5	0	-2.28598	2.78616	0.0426542	0.579257	0.26621	1.20264	648785	539465	623165	543903	856753	609979	528067	647962	645303	428691	782862	821161	448068	548453	551245	604628	491654	381115	557672	579444	666224	566147
0.76_219.1697m/z	219.17	0.7557	pos	Valproylglycine	HMDB0013116	Organic acids and derivatives	Carboxylic acids and derivatives	Amino acids, peptides, and analogues	M+NH4	C10H19NO3	38.4	0	-3.0532	1.81343	0.00601259	0.458553	-0.803354	0.573015	38071.1	66439.9	37785.2	55345.2	23916.9	34106.3	59887.1	68975.2	34888.3	11004.5	24273.1	30529.2	117059	47463.1	68776.4	71244.4	51061.2	40526.3	54983.6	70423.8	87005.9	55855.3
9.33_599.3208m/z	599.321	9.3342	neg	PG(10:0/10:0)	LMGP04010032	Lipids and lipid-like molecules	Glycerophospholipids	Glycerophosphoglycerols	M+FA-H	C26H51O10P	38.4	0	1.16057	3.86717	0.00177993	0.366171	0.641453	1.5599	359401	230400	368015	340832	412411	371696	279823	347328	363430	412209	322385	375879	106739	222806	155676	332057	149238	410495	160574	328221	140557	297637
0.64_309.2028m/z	309.203	0.644433	pos	Thapsic acid	LMFA01170022	Lipids and lipid-like molecules	Fatty Acyls	Fatty Acids and Conjugates	M+Na	C16H30O4	38.3	0	-2.87815	1.3405	0.0395164	0.574801	-0.164161	0.892447	180442	202188	190737	222132	197684	174208	154615	160494	178403	185899	197868	142386	236698	223555	215585	190351	201777	204064	173727	205481	174238	196409
0.77_275.0218m/z	275.022	0.765433	neg	Dihydroferulic acid 4-sulfate	HMDB0041724	Organic acids and derivatives	Organic sulfuric acids and derivatives	Arylsulfates	M-H	C10H12O7S	38.3	7.59	-4.70954	2.28195	0.00601837	0.458553	-0.763955	0.58888	71591.8	121573	80740.1	136147	89589.1	33595.2	39230.3	69529.4	66406.1	74172.2	29088.9	97420.1	122450	106935	143801	169642	59887.6	176604	63563.3	114429	140412	118004
8.80_496.3390m/z	496.339	8.7969	pos	Petasinine	HMDB0030516	Organoheterocyclic compounds	Pyrrolizidines	Unclassified	2M+NH4	C13H21NO3	38.3	0	1.8224	1.7836	0.0428663	0.579257	0.480411	1.39514	129969	93158.5	131089	146861	145977	174672	93513.3	117933	129543	119579	131592	108934	63480.5	87587.6	62756.2	153002	74522.9	203815	67755.4	83106.4	44611.2	90947.5
3.52_372.1047n	390.139	3.5234	pos	Veranisatin C	HMDB0031756	Lipids and lipid-like molecules	Prenol lipids	Terpene lactones	M+NH4, M+Na, M+H	C16H20O10	38.2	0	-2.51366	1.56041	0.00139536	0.333945	-0.637213	0.642954	35226.8	54789	32352	38979.3	26062.2	39873.1	44742.2	64031.8	32148.6	29924.6	14091.8	30062.3	79143.7	53770.1	48316.4	47201.4	48347.9	49066	55674.8	51782.5	63254.7	51332.5
0.02_163.0597m/z	163.06	0.0198667	pos	D-Galactose	HMDB0000143	Organic oxygen compounds	Organooxygen compounds	Carbohydrates and carbohydrate conjugates	M+H-H2O	C6H12O6	38.1	0	-2.41945	1.28906	0.00925728	0.470231	0.691825	1.61533	40190.9	24881	40660	26125.1	37271.8	41136.3	32809.1	41123.6	41483.3	57839.7	39381.7	44078.7	8154.42	15743	13040.7	36643.9	17911.6	57071.8	19124.3	29854.4	18332.9	32933.2
14.63_465.3044m/z	465.304	14.634	neg	Cholesterol sulfate	HMDB0000653	Lipids and lipid-like molecules	Steroids and steroid derivatives	Cholestane steroids	M-H	C27H46O4S	38.1	2.19	-0.0425491	3.04441	0.0292528	0.550132	1.0734	2.10439	221598	105303	222926	146130	274402	186976	119649	200548	224225	243037	442337	155748	1.76182e-05	64907	1.76182e-05	248901	1.76182e-05	189449	1.76182e-05	257111	1.76182e-05	292660
0.81_229.0113m/z	229.011	0.807267	neg	D-Ribulose 5-phosphate	HMDB0000618	Organooxygen compounds	Carbohydrates and carbohydrate conjugates	Monosaccharides	M-H	C5H11O8P	38	0	-2.46205	1.30544	0.0384846	0.570081	0.859211	1.81405	49271.5	27161.1	45902.6	33209.9	17688.5	79790.6	71012.1	104039	45126	34311.2	15352.6	46282.2	21526.8	20309	17106.4	16208.3	30709.2	16225.1	43091.5	24634.3	59384.3	22416.1
11.19_640.2928m/z	640.293	11.1868	neg	S-(PGA2)-glutathione	HMDB0013062	Organic acids and derivatives	Carboxylic acids and derivatives	Amino acids, peptides, and analogues	M-H	C30H47N3O10S	38	0.0194	2.94128	1.41164	0.0343762	0.562743	0.0993075	1.07126	341817	319079	341858	313684	376062	354981	334546	332038	336889	324218	353481	350407	340702	309191	331289	330500	310281	302275	312276	268530	366444	319306
10.33_874.4914m/z	874.491	10.3276	neg	PS(18:3(6Z,9Z,12Z)/22:6(4Z,7Z,10Z,13Z,16Z,19Z))	HMDB0112465	Lipids and lipid-like molecules	Glycerophospholipids	Glycerophosphoserines	M+FA-H	C46H72NO10P	37.8	0	4.62752	2.16366	0.00893682	0.470231	1.2261	2.33934	76035.2	32502.9	90384.7	64397.5	71434.6	42537.9	32007.3	55915.6	79862.7	111241	152997	59573.9	1.76182e-05	10414.1	74123.5	6203.39	83707.6	15854.4	66638.9	19525.2	35422.8	13139
11.32_624.4251m/z	624.425	11.3212	neg	LysoPC(22:0)	HMDB0010398	Lipids and lipid-like molecules	Glycerophospholipids	Glycerophosphocholines	M+FA-H	C30H62NO7P	37.8	0	0.942464	1.5682	0.0345582	0.562743	0.96239	1.94853	64078.6	32885.5	65190.4	66767.8	83464.7	65044.7	27345	46979.2	65453	79150.2	89028.2	52362.6	1.76182e-05	17738.4	1.76182e-05	76571.6	1.76182e-05	75792	1.76182e-05	82925.2	1.76182e-05	75828
9.99_874.4913m/z	874.491	9.99025	neg	PS(18:3(9Z,12Z,15Z)/22:6(4Z,7Z,10Z,13Z,16Z,19Z))	LMGP03010424	Lipids and lipid-like molecules	Glycerophospholipids	Glycerophosphoserines	M+FA-H	C46H72NO10P	37.8	0	4.48383	1.94949	0.00443326	0.444962	1.37818	2.5994	53592.6	20617.3	63609.5	48635.4	42038.4	40019.6	25199.8	39793.7	56271.2	88178	92411.2	39769.2	1.76182e-05	2657.65	55993.1	4149.91	53504.1	945.219	46538.9	8298.57	29880.2	4205.07
17.46_870.5485m/z	870.548	17.4557	neg	PS(17:0/22:4(7Z,10Z,13Z,16Z))	LMGP03010247	Lipids and lipid-like molecules	Glycerophospholipids	Glycerophosphoserines	M+FA-H	C45H80NO10P	37.6	0	-2.09242	1.59152	0.00852939	0.470231	-0.735748	0.600507	34573.4	57573.8	31269.5	63493.6	6141.8	45365.5	15338.4	63064.1	33051	34163.7	18383.9	35463	70107.8	58589.5	30936.9	55064.9	71896.4	41797.8	81240.1	69803.9	51966	44334.8
6.02_452.2400m/z	452.24	6.01962	pos	PS(14:0/0:0)	LMGP03050009	Lipids and lipid-like molecules	Glycerophospholipids	Glycerophosphoserines	M+H-H2O	C20H40NO9P	37.6	0	-1.70413	1.05849	0.000545265	0.256659	-1.89358	0.269138	3117.19	11582.1	3155.24	4639.29	3028.3	1514.93	2399.93	3788.13	2934.39	3987.6	3070.8	2653.28	2846.65	5268.41	4233.27	15189.5	13030.2	12883.5	15491.9	24086.3	12120.5	10671.1
1.12_240.1082m/z	240.108	1.11893	pos	4a-Hydroxytetrahydrobiopterin	HMDB0002281	Organoheterocyclic compounds	Pteridines and derivatives	Pterins and derivatives	M+H-H2O	C9H15N5O4	37.5	0	-3.36846	1.31656	0.0015106	0.341031	0.4642	1.37955	52070.2	37744.3	51008.3	51394.4	45133.3	58209.2	61322	60705.8	51715.8	50538.9	43378.7	47296	38363.4	51242.7	42390.4	40379.8	40809.9	32115.3	48502.6	14167.3	38778.4	30693.2
10.07_510.3541m/z	510.354	10.067	pos	PC(O-1:0/16:0)	LMGP01020004	Lipids and lipid-like molecules	Glycerophospholipids	Glycerophosphocholines	M+H	C25H52NO7P	37.4	0	-2.55276	1.18976	0.0300022	0.550132	-0.724014	0.605411	28694.4	47396.6	25940.4	35620.3	35632.2	37074.5	24638.1	13919.1	26761.1	20193.1	11673.5	55491.5	40573.3	86606.8	53602.5	53391.2	75761.4	34098.8	34799.6	15075.8	50665.9	29390.8
11.35_874.4914m/z	874.491	11.3548	neg	PS(22:6(4Z,7Z,10Z,13Z,16Z,19Z)/18:3(9Z,12Z,15Z))	LMGP03010831	Lipids and lipid-like molecules	Glycerophospholipids	Glycerophosphoserines	M+FA-H	C46H72NO10P	37.4	0	4.61079	5.01745	0.00219571	0.389294	0.84535	1.7967	481188	267818	511889	393971	474852	388455	291115	637403	479172	586170	622056	426798	36854.7	282870	396782	80238.2	469477	229788	465497	133983	339408	243281
11.06_800.5458m/z	800.546	11.0577	neg	PC(14:1(9Z)/20:2(11Z,14Z))	HMDB0007913	Lipids and lipid-like molecules	Glycerophospholipids	Glycerophosphocholines	M+FA-H	C42H78NO8P	37.3	0	1.40993	5.9223	0.00573596	0.458553	-2.38164	0.191891	80556.8	419805	68828.3	187663	1.76182e-05	319974	21183.3	88388.5	73655.9	1937.6	42050.7	1886.92	1.08794e+06	514561	189832	99046.7	370197	731445	342592	623474	12001.6	226964
9.81_632.3574m/z	632.357	9.81288	neg	PKOHA-PC	LMGP20010011	Lipids and lipid-like molecules	Glycerophospholipids	Oxidized glycerophospholipids	M-H	C31H56NO10P	37.3	0	0.803866	1.38313	0.00257779	0.389294	0.648214	1.56723	44722.8	28536.3	41051.2	31617.8	31559.1	47077.1	54095	43398.9	43592.1	47011.4	43472.2	64353.5	10958	21862.9	16356.5	23260	31832.7	39458.2	36949.5	22793.7	38677	43214.5
1.16_303.0501m/z	303.05	1.1589	neg	Salsalate	HMDB0015471	Phenylpropanoids and polyketides	Depsides and depsidones	Unclassified	M+FA-H	C14H10O5	37.1	0	-3.49933	1.37206	0.0453138	0.580118	3.71705	13.1505	27798	2113.84	22973.6	1.76182e-05	1.76182e-05	33437.6	81023.9	106022	25271	1075.33	1.76182e-05	8177.17	1.76182e-05	1.76182e-05	1.76182e-05	1.76182e-05	1.76182e-05	1.76182e-05	1.76182e-05	1.76182e-05	21138.4	1.76182e-05
10.04_524.3704m/z	524.37	10.0386	pos	PE(21:0/0:0)	LMGP02050026	Lipids and lipid-like molecules	Glycerophospholipids	Glycerophosphoethanolamines	M+H	C26H54NO7P	37	0	-1.33565	1.55432	0.0270231	0.549358	0.923753	1.89704	54467.3	28711.7	56835.8	56807.9	65910.1	61898	26859.2	41128.3	55052.1	57383.8	64853.5	57944.7	4011.72	23883.6	9276.17	64812.9	8757.97	101152	7666.9	29232.8	4147.6	34174.9
17.47_810.5975m/z	810.598	17.4654	pos	PC(18:1(11Z)/18:0)	HMDB0008069	Lipids and lipid-like molecules	Glycerophospholipids	Glycerophosphocholines	M+Na	C44H86NO8P	37	0	-1.00058	6.19789	0.0353568	0.564969	-0.388105	0.764132	1.46006e+06	1.91074e+06	1.61121e+06	1.99463e+06	1.26615e+06	1.01877e+06	1.22962e+06	1.3168e+06	1.48895e+06	1.60573e+06	1.64615e+06	1.42256e+06	1.09207e+06	1.59857e+06	1.82969e+06	2.13657e+06	2.35517e+06	2.40502e+06	1.70222e+06	2.50619e+06	987285	2.49459e+06
17.45_794.5650m/z	794.565	17.4513	pos	PE(18:1(9Z)/20:1(11Z))	HMDB0009065	Lipids and lipid-like molecules	Glycerophospholipids	Glycerophosphoethanolamines	M+Na	C43H82NO8P	36.8	0	-2.65778	2.80161	0.0277815	0.549358	-0.590666	0.664036	177578	267422	176168	224542	116523	170737	108137	195887	179610	214794	165838	223541	128030	140615	257681	224969	434004	292742	380135	401177	142564	272302
3.54_520.2737m/z	520.274	3.53792	pos	3-Oxo-alpha-ionol 9-[apiosyl-(1->6)-glucoside]	HMDB0040672	Lipids and lipid-like molecules	Fatty Acyls	Fatty acyl glycosides	M+NH4	C24H38O11	36.8	20.3	-3.11062	1.06899	0.0137458	0.507625	0.580064	1.49492	32575.9	21791.2	33451.8	30602.2	15444	56523.5	28816.1	21080.5	33648.9	27948.5	31455.4	46788.2	22787.5	19970.8	25548.5	17762.7	21025.4	21976.3	19368.9	17798.7	31794.5	19878.3
6.70_827.7473m/z	827.747	6.70073	pos	TG(15:0/16:1(9Z)/o-18:0)	HMDB0043220	Lipids and lipid-like molecules	Glycerolipids	Triradylcglycerols	M+Na	C52H100O5	36.8	0	1.21745	2.40434	0.0254616	0.549358	1.4033	2.64505	119295	45101.1	112144	140489	20245	184486	212133	299647	119126	39612.9	32168	32898	70919	13651.9	75576.3	62130.5	27413.8	8954.52	27920.2	70764.7	68205.7	25474.8
10.88_874.4914m/z	874.491	10.8771	neg	PS(20:5(5Z,8Z,11Z,14Z,17Z)/20:4(5Z,8Z,11Z,14Z))	LMGP03010670	Lipids and lipid-like molecules	Glycerophospholipids	Glycerophosphoserines	M+FA-H	C46H72NO10P	36.6	0	4.64797	5.46103	0.000863086	0.312503	1.1751	2.25808	424327	187915	467775	387738	407619	299804	268167	428422	431076	544017	635001	373647	1.76182e-05	104976	379468	63648.6	405016	95745.2	377148	100096	270995	82054.8
12.10_768.5862m/z	768.586	12.0996	pos	PC(O-18:1(11Z)/16:0)	LMGP01020261	Lipids and lipid-like molecules	Glycerophospholipids	Glycerophosphocholines	M+Na	C42H84NO7P	36.3	0	-2.04682	6.03649	0.019866	0.542425	-0.856888	0.552142	487633	883165	528192	847171	252743	319601	273307	427439	496749	888184	527610	315334	853112	880767	571213	1.34959e+06	634647	1.42095e+06	276669	1.43063e+06	317268	1.09681e+06
11.85_733.5512m/z	733.551	11.8479	neg	SM(d16:1/17:0)	LMSP03010037	Lipids and lipid-like molecules	Sphingolipids	Phosphosphingolipids	M+FA-H	C38H77N2O6P	36.2	0	1.55579	1.85354	0.00527096	0.458553	-0.901471	0.535341	36172.9	67570	47393.3	52711.3	26131.9	48899.4	31684.1	40511	44248.4	12540.8	30694.1	26915.2	96321.6	21342.9	117316	59910.2	77825.1	30265	74834.6	71301.8	75057.3	51524.6
9.54_874.4914m/z	874.491	9.53978	neg	PS(22:6(4Z,7Z,10Z,13Z,16Z,19Z)/18:3(6Z,9Z,12Z))	HMDB0112866	Lipids and lipid-like molecules	Glycerophospholipids	Glycerophosphoserines	M+FA-H	C46H72NO10P	36.1	0	4.53929	2.00224	0.00469499	0.455083	1.50847	2.84508	53872.8	18935.4	61288	42190.2	49129.9	40078.3	23222.7	37016.7	54724	83245.3	106682	41150.8	1.76182e-05	527.825	47382.9	1.76182e-05	59346.7	685.465	43299.8	4934.08	32197	980.317
12.35_746.5139m/z	746.514	12.3531	neg	PE(O-16:1(1Z)/22:6(4Z,7Z,10Z,13Z,16Z,19Z))	HMDB0005780	Lipids and lipid-like molecules	Glycerophospholipids	Glycerophosphoethanolamines	M-H	C43H74NO7P	36	0	1.16941	1.21648	0.0150703	0.516882	-1.69251	0.309387	7221.66	23341.8	6090.33	15979.2	408.114	15258.7	1.76182e-05	2025.95	6565.15	15176	1.76182e-05	10713.1	65251.6	32043.2	28784.1	24416.9	5506.84	22194.4	1321.03	25646.6	13306	14947.4
12.36_818.5644m/z	818.564	12.3576	pos	PC(22:4(7Z,10Z,13Z,16Z)/15:0)	HMDB0008625	Lipids and lipid-like molecules	Glycerophospholipids	Glycerophosphocholines	M+Na	C45H82NO8P	36	0	-3.26097	6.80091	0.0185349	0.539312	0.413584	1.33199	1.97302e+06	1.48126e+06	2.10826e+06	2.02911e+06	2.26166e+06	1.73639e+06	2.11074e+06	1.17372e+06	2.06466e+06	1.51439e+06	3.05655e+06	1.67477e+06	835116	1.06378e+06	1.93935e+06	1.5804e+06	1.73187e+06	1.58681e+06	1.54049e+06	1.36073e+06	1.48282e+06	1.69125e+06
10.60_880.4738m/z	880.474	10.5951	pos	31-Hydroxy rifabutin	HMDB0060754	Organoheterocyclic compounds	Naphthofurans	Unclassified	M+NH4	C46H62N4O12	35.8	0	4.13869	2.37129	0.00121033	0.314126	1.76709	3.40368	63893.8	18772	67986.8	47542.7	55103.8	34788.6	28916.8	55205.5	66764.5	82168.8	139681	60779.9	14905.1	1352.31	57437.3	923.101	45728.6	2153.65	22150.1	718.805	34703.7	7647.32
12.10_766.5705m/z	766.57	12.0996	pos	PC(P-18:1(11Z)/16:0)	LMGP01030134	Lipids and lipid-like molecules	Glycerophospholipids	Glycerophosphocholines	M+Na	C42H82NO7P	35.6	0	-2.17856	4.39242	0.00105328	0.312503	1.06036	2.08545	297447	142630	293843	159518	288697	337867	210062	268559	298992	296420	485736	334773	103944	92469.4	195097	71981.7	322445	28370.6	259952	91275.6	162236	98527.1
10.77_716.5207m/z	716.521	10.7688	pos	PE(14:1(9Z)/20:1(11Z))	LMGP02010441	Lipids and lipid-like molecules	Glycerophospholipids	Glycerophosphoethanolamines	M+H	C39H74NO8P	35.4	0	-2.51034	3.87607	0.000327772	0.208779	2.59709	6.05066	130118	21504.7	124215	24780	120560	79679.2	100045	50783	133293	207880	228759	231182	1.76182e-05	34.9562	43433.8	1.76182e-05	72692.4	1.76182e-05	46293.2	754.706	50951.1	886.973
10.79_738.5090m/z	738.509	10.7932	neg	PE(18:3(6Z,9Z,12Z)/18:1(9Z))	HMDB0009125	Lipids and lipid-like molecules	Glycerophospholipids	Glycerophosphoethanolamines	M-H	C41H74NO8P	35.4	0	1.4695	2.79716	0.00115241	0.314126	-1.34944	0.392443	41577.7	105946	34366.5	70967.8	88.43	78177.7	262.33	43555.1	37797.9	63396	198.039	86967.1	165605	122616	61205.9	123474	37124.1	122157	94666.1	127535	61665.6	143409
11.92_763.5705n	746.567	11.9152	pos	PS(O-18:0/17:0)	LMGP03020024	Lipids and lipid-like molecules	Glycerophospholipids	Glycerophosphoserines	M+H-H2O, M+K	C41H82NO9P	35.3	0	-2.95532	5.38116	0.018168	0.537525	-0.675499	0.626115	523139	835531	756973	695472	417055	363863	353732	558380	515593	607126	492819	470374	755473	1.6288e+06	506518	916727	1.03941e+06	733487	532181	787824	396434	1.05845e+06
12.16_750.5412m/z	750.541	12.1592	pos	PE(P-18:1(11Z)/18:1(11Z))	HMDB0011407	Lipids and lipid-like molecules	Glycerophospholipids	Glycerophosphoethanolamines	M+Na	C41H78NO7P	35.2	0	0.598378	1.98319	0.00648215	0.460478	1.35209	2.55283	58320.1	22845.3	59417.8	28065.7	83475.2	57595	71817.5	24900.3	61677.7	60854.3	105178	30219.7	10765.2	1.76182e-05	86625.5	11863.6	32124.2	7123.51	36479.8	3539.48	32952.3	6979.78
4.75_823.4942m/z	823.494	4.75032	neg	PI(P-16:0/15:1(9Z))	LMGP06030007	Lipids and lipid-like molecules	Glycerophospholipids	Glycerophosphoinositols	M+FA-H	C40H75O12P	35.2	0	-4.63616	1.16613	0.0214787	0.542425	1.85458	3.61645	19576.1	5413.07	16390.2	24105.3	4472.02	54184.1	38599.3	1.76182e-05	18029.2	23635	1724.22	14621.8	1.76182e-05	5272.6	11984.6	12823.8	9572	2554.02	1.76182e-05	11923.6	1.76182e-05	1.76182e-05
4.76_852.7204m/z	852.72	4.75858	pos	6-methoxy-3-methyl-2-all-trans-decaprenyl-1,4-benzoquinol	HMDB0062428	Lipids and lipid-like molecules	Prenol lipids	Quinone and hydroquinone lipids	M+NH4	C58H90O3	35.2	0	-2.89049	2.26198	0.0311541	0.550132	1.42036	2.67652	90026.6	33635.7	75498	131920	30227.1	210449	173970	1.76182e-05	83041.2	118596	19917.5	56646.6	1.76182e-05	32260.2	78396.9	65679.4	56214.8	24084.1	1.76182e-05	79721.3	1.76182e-05	1.76182e-05
10.33_745.5602n	768.553	10.325	pos	PC(18:1(9Z)/15:0)	LMGP01011598	Lipids and lipid-like molecules	Glycerophospholipids	Glycerophosphocholines	M+NH4, M+Na	C41H80NO8P	35.1	0	-2.57923	2.59589	0.00772165	0.463689	-0.633129	0.644777	122008	189225	142426	133516	91415.7	111402	47662.9	106902	129907	168333	148695	139816	228761	168096	128437	175889	204166	256844	166190	302826	87804.2	173234
10.83_897.6276m/z	897.628	10.8302	pos	alpha,alpha'-Trehalose 4,6-dioleate	LMSL03001273	Lipids and lipid-like molecules	Saccharolipids	Acyltrehaloses	M+Na	C48H90O13	35.1	0	0.297908	2.58351	1.03038e-05	0.030628	2.68769	6.44281	53019.4	8229.24	52551.1	42827.8	55894	37155.3	29163.9	39846.5	53630.8	60682.9	102114	56328	1.76182e-05	1.76182e-05	25289.6	1.76182e-05	25312.1	1.76182e-05	4647.92	1.76182e-05	27042.9	1.76182e-05
10.83_870.5488m/z	870.549	10.8268	neg	PS(18:4(6Z,9Z,12Z,15Z)/21:0)	LMGP03010450	Lipids and lipid-like molecules	Glycerophospholipids	Glycerophosphoserines	M+FA-H	C45H80NO10P	35	0	-1.64361	2.10518	0.000729461	0.28911	1.52661	2.88109	53212.7	18469.6	60689	50191.8	51433.4	41149.6	26972.6	49899.3	53556.9	73042.9	82329.5	42861.6	693.486	1879.82	41948.4	1560.56	54038.7	1986.09	44112.5	4352.8	32753.1	1370.88
12.61_750.5412m/z	750.541	12.6086	pos	PE(18:2(9Z,12Z)/P-18:0)	HMDB0009115	Lipids and lipid-like molecules	Glycerophospholipids	Glycerophosphoethanolamines	M+Na	C41H78NO7P	34.9	0	0.59439	3.37531	0.000711461	0.288384	1.53321	2.89429	136047	47005.3	135643	108480	196945	114866	153750	52993.6	139670	154913	218400	84807.5	89531.7	9182.27	143125	19379.6	73026.9	1.76182e-05	67616.3	1.76182e-05	65564.2	2626.76
6.61_873.5283m/z	873.528	6.60517	pos	LysoPA(0:0/18:1(9Z))	HMDB0007851	Lipids and lipid-like molecules	Glycerophospholipids	Glycerophosphates	2M+H	C21H41O7P	34.8	0	3.4343	1.92241	0.047923	0.585817	0.788155	1.72686	106191	61493.6	94570	51350.7	105935	143729	187022	181087	99553.4	60042.5	26275.8	112346	91956.8	34812.2	60587.7	64608.3	124144	79478.8	108703	752.911	33015.3	16876.4
12.65_792.5859m/z	792.586	12.6532	pos	PC(P-16:0/20:2(11Z,14Z))	HMDB0011217	Lipids and lipid-like molecules	Glycerophospholipids	Glycerophosphocholines	M+Na	C44H84NO7P	34.6	0	-2.42097	2.57457	0.00536177	0.458553	2.11384	4.32842	76503.6	17674.7	71424	47061.7	44149	44572.5	39268.9	48375.1	75151.2	62823.1	113487	218724	698.82	2637.38	34675.9	1324.71	46572.4	3014.77	54246.9	1172.06	31096.5	1307.64
17.47_771.5758n	789.615	17.4654	pos	PE(18:2(9Z,12Z)/20:0)	LMGP02010669	Lipids and lipid-like molecules	Glycerophospholipids	Glycerophosphoethanolamines	M+H, M+NH4	C43H82NO8P	34.5	0	-2.59836	3.68378	0.0258193	0.549358	-0.90265	0.534903	183479	343013	288679	178716	154465	170492	120035	184725	185186	237463	153025	162000	842059	499814	285678	226672	396034	221340	310697	247944	134401	265487
11.34_764.5224m/z	764.522	11.3381	neg	PE(18:1(9Z)/20:4(5Z,8Z,11Z,14Z))	HMDB0009069	Lipids and lipid-like molecules	Glycerophospholipids	Glycerophosphoethanolamines	M-H	C43H76NO8P	34	0	-1.54309	2.6557	0.000243314	0.180812	-1.51342	0.35028	28517.2	81412.5	23881.3	35792.2	673.932	85499.3	1119.27	51506.5	26015.5	25633.6	3821.44	31229.2	103256	57981.9	60794.2	66133.4	43554	105077	86263.2	101484	66100.1	123482
6.53_986.4910m/z	986.491	6.52668	pos	Plantaricin BN	HMDB0038238	Organic acids and derivatives	Carboxylic acids and derivatives	Tetracarboxylic acids and derivatives	2M+NH4	C24H36O10	33.9	0	-4.65394	1.08475	0.00985784	0.475891	0.931555	1.90733	24551.1	12872	21158.8	20581.5	34607.6	47416.2	24448.1	33366	22631.8	15989.3	7814.72	17497.4	23071.2	11948.6	18815.5	13834.5	15383.9	13947.2	12208.4	1.76182e-05	11325.7	8184.75
12.11_798.5964m/z	798.596	12.114	pos	PE(14:0/24:0)	HMDB0008848	Lipids and lipid-like molecules	Glycerophospholipids	Glycerophosphoethanolamines	M+Na	C43H86NO8P	33.8	0	-2.46273	3.01095	0.0486264	0.58823	0.379308	1.30072	484895	372791	557144	430737	424170	400265	577880	567260	510369	379834	476791	524504	62753.1	335208	384080	339604	621335	474271	444280	480762	244483	341131
11.06_766.5705m/z	766.57	11.0636	pos	PC(P-16:0/18:1(9Z))	LMGP01030006	Lipids and lipid-like molecules	Glycerophospholipids	Glycerophosphocholines	M+Na	C42H82NO7P	33.5	0	-2.17405	1.28209	0.000214748	0.166523	1.78614	3.4489	16721.5	4848.36	18571	4999.45	14462.1	22803.5	11413	15210	17870.1	19669.4	27838	14378.6	104.014	157.628	11441.2	2319.23	14322.6	1505.34	9890.27	1071.64	5573.32	2098.37
6.61_962.6931m/z	962.693	6.60517	pos	PC(22:2(13Z,16Z)/24:1(15Z))	HMDB0008618	Lipids and lipid-like molecules	Glycerophospholipids	Glycerophosphocholines	M+K	C54H102NO8P	33.2	0	-4.71898	1.0953	0.0344033	0.562743	0.838254	1.78789	31302.9	17508.4	27788.8	17743.1	22633.9	39241.8	40102.5	52523	29745.2	18982.8	6117.37	58151	23031.9	10979.5	21902.1	24392	22089	15718.9	34292.2	1.76182e-05	17237.6	5440.45
14.18_890.5298m/z	890.53	14.1828	pos	PE(DiMe(11,5)/DiMe(9,5))	HMDB0061484	Lipids and lipid-like molecules	Glycerophospholipids	Glycerophosphoethanolamines	M+K	C47H82NO10P	33.1	0	-1.13394	2.52024	0.00441168	0.444962	1.51624	2.86045	86993.9	30412.7	96012.8	79233.1	75879.8	46325.6	89848.1	24310.1	93865.5	97215.9	219355	47892.4	49615.6	28551.9	26610.1	1127.11	35393.3	45452.8	26801.3	32928.6	46769.4	10877
4.04_887.8089m/z	887.809	4.04072	neg	TG(20:0/18:0/16:1(9Z))	HMDB0045559	Lipids and lipid-like molecules	Glycerolipids	Triradylcglycerols	M-H	C57H108O6	32.6	0	1.81935	3.58249	0.021014	0.542425	-1.47508	0.359714	78024.3	216907	107670	1.76182e-05	160610	1.76182e-05	20614.2	90594	80102.7	1.76182e-05	166114	154537	473824	184370	146978	164191	147530	93985.4	221807	196696	522583	17104.3
1.14_400.1109m/z	400.111	1.14435	neg	Fenvalerate	HMDB0031791	Lipids and lipid-like molecules	Fatty Acyls	Fatty acid esters	M-H2O-H	C25H22ClNO3	32.3	0	-0.231887	1.21754	0.0471313	0.582717	5.11038	34.5444	21146.8	612.164	17476.7	1.76182e-05	1.76182e-05	21544.1	66296.7	85192.3	19224.4	1.76182e-05	1.76182e-05	1733.83	1.76182e-05	1.76182e-05	1.76182e-05	1.76182e-05	1.76182e-05	1.76182e-05	1.76182e-05	1.76182e-05	6121.64	1.76182e-05
4.05_898.3337m/z	898.334	4.05037	pos	Anhydroicaritin 3-(6'''-acetylgalactosyl)(1->3)-rhamnoside-7-glucoside	LMPK12112024	Lipids and lipid-like molecules	Polyketides	Flavonoids	M+NH4	C41H52O21	32.1	0	-0.240155	1.03798	0.0182372	0.537525	-2.02133	0.246331	3682.88	14951	6337.9	1.76182e-05	6743.56	1.76182e-05	604.852	4830.96	4020.5	1.76182e-05	7007.93	7283.12	46082.6	13992.4	7933.42	9206	10030.4	2733.4	15508.3	16828.9	27194.2	1.76182e-05
10.33_749.5729m/z	749.573	10.3276	neg	PA(O-16:0/21:0)	LMGP10020015	Lipids and lipid-like molecules	Glycerophospholipids	Glycerophosphates	M+FA-H	C40H81O7P	31.9	0	3.87695	1.26062	0.025753	0.549358	-1.57066	0.336655	8438.23	25064.9	7366.18	28113.4	195.016	12916.3	8889.46	6825.61	7681.55	4069.9	8324.83	1.76182e-05	62431	29387.1	18854.8	13706	10865.5	26895	7707.35	57130.9	2498.2	21173
12.19_729.5670n	768.552	12.1909	pos	PE(P-18:1(9Z)/18:0)	HMDB0011439	Lipids and lipid-like molecules	Glycerophospholipids	Glycerophosphoethanolamines	M+Na, M+K	C41H80NO7P	31.9	0	-0.285883	7.62063	0.0222909	0.543856	-0.233786	0.8504	3.51867e+06	4.13767e+06	3.7619e+06	3.98211e+06	2.83179e+06	4.0261e+06	2.47422e+06	4.08585e+06	3.57359e+06	3.34407e+06	3.49033e+06	3.61677e+06	4.94136e+06	3.50177e+06	3.74838e+06	4.16037e+06	4.41949e+06	4.42131e+06	3.5711e+06	4.6972e+06	3.25248e+06	4.66323e+06
6.53_986.2434m/z	986.243	6.52668	pos	Negretein	LMPK12010393	Lipids and lipid-like molecules	Polyketides	Flavonoids	M+K	C44H51O23+	31.3	0	-1.92243	1.19182	0.00747101	0.461724	1.52423	2.87632	20655.3	7181.16	17832	12495.9	33043.4	49383.6	26926.1	19396	18998.8	14455.3	1853.12	12169.3	4700.9	5331.73	18480.4	11599.5	5645.43	8028.81	8110.37	341.878	7947.33	1625.23
6.62_956.2470m/z	956.247	6.62138	pos	Malvidin 3-O-(6-O-(4-O-malonyl-alpha-rhamnopyranosyl)-beta-glucopyranoside)-5-O-(6-O-malonyl-beta-glucopyranoside)	LMPK12010400	Lipids and lipid-like molecules	Polyketides	Flavonoids	M+H-H2O	C41H49O27+	31	0	4.24211	1.91462	0.0311221	0.550132	0.938353	1.91634	90358	47151.3	83923.9	49346.6	80500.8	127523	127627	197146	89652.1	44805.4	27606.1	75449	51504.1	18453.7	46024.4	59263	85600	70228	92639.2	1.76182e-05	31884.4	15916.7
4.05_897.8313m/z	897.831	4.05037	pos	TG(18:0/18:1(9Z)/20:1(11Z))	HMDB0005404	Lipids and lipid-like molecules	Glycerolipids	Triradylcglycerols	M+H-H2O	C59H110O6	30.4	0	4.80027	1.23575	0.017349	0.528589	-2.20875	0.216322	4330.96	20020.9	8774.25	1.76182e-05	13272	249.211	1.76182e-05	4603.41	4895.15	1.76182e-05	6316.11	5199.49	51543.6	7575.19	14171.4	18272.5	9809.3	2592.73	22615.5	21255.7	52373	1.76182e-05
