# Supplementary material for: Microbiota from alginate oligosaccharide-dosed mice successfully mitigated small intestinal mucositis
Source: Microbiome. 2020 Jul 25;8:112. doi: 10.1186/s40168-020-00886-x (PMC7382812; doi:10.1186/s40168-020-00886-x)
Supplement: Supplementary file 7 — Additional file 6: Table S1. Relative amounts of microbiota in small intestine samples after 2-weeks of AOS treatment. [file 40168_2020_886_MOESM6_ESM.xlsx]

## Sheet: Sheet1
	The relative abundance of bateria in small intestinal digesta (%) 2W
	Taxonomy	Phylum	Class	Order	Family	Genus
	2MIA0	Firmicutes 91.66	Bacilli 81.82	Lactobacillales 81.38	Lactobacillaceae 81.28	Lactobacillus81.28
		Bacteroidetes 7.65	Bacteroidia 8.37	Bacteroidales 8.37	S24-7 8.32	Candidatus_Arthromitus 8.09
			Deltaproteobacteria 8.85	Clostridiales 8.85	Clostridiaceae 8.10
	2MIBA0	Firmicutes 91.75	Bacilli 86.90	Lactobacillales 86.63	Lactobacillaceae 86.21	Lactobacillus 86.21
		Bacteroidetes 6.36	Bacteroidia 6.36	Bacteroidales 6.36	S24-7 6.45	Candidatus_Arthromitus 4.08
		Proteobacteria 1.64	Clostridia 4.38	Clostridiales 4.38	Clostridiaceae 4.11	Desulfovibrio 1.62
			Deltaproteobacteria 1.59	Desulfovibrionales1.59	Desulfovibrionaceae 1.62
	2MIBA10	Firmicutes 91.53	Bacilli 87.82	Lactobacillales 87.40	Lactobacillaceae 88.52	Lactobacillus 88.52
		Bacteroidetes 5.43	Bacteroidia 5.43	Bacteroidales 5.43	S24-7 5.17	Candidatus_Arthromitus 2.04
		Proteobacteria 2.04	Clostridia 2.69	Clostridiales 2.69	Clostridiaceae 2.04	Desulfovibrio 2.06
			Deltaproteobacteria 1.85	Desulfovibrionales1.85	Desulfovibrionaceae 2.06
			Erysipelotrichi 1.01	Erysipelotrichales 1.01
