# Supplementary material for: Microbiota from alginate oligosaccharide-dosed mice successfully mitigated small intestinal mucositis
Source: Microbiome. 2020 Jul 25;8:112. doi: 10.1186/s40168-020-00886-x (PMC7382812; doi:10.1186/s40168-020-00886-x)
Supplement: Supplementary file 8 — Additional file 7: Table S2. Relative amounts of microbiota in small intestine samples after FMT. [file 40168_2020_886_MOESM7_ESM.xlsx]

## Sheet: Sheet1
The relative abundance of bateria in small intestinal digesta (%) 1-2W
Taxonomy	Phylum	Class	Order	Family	Genus
IM1-2W A10	Firmicutes 69.33	Bacilli 60.15	Lactobacillales 54.02	Lactobacillaceae 53.76	Lactobacillus 53.75
	Bacteroidetes 20.45	Bacteroidia 20.45	Bacteroidales 20.45	S24-7 20.40	Allobaculum 5.68
	Tenericutes 4.41	Erysipelotrichi 5.69	Erysipelotrichales 5.69	Erysipelotrichaceae 5.69	Desulfovibrio 4.27
	Proteobacteria 4.98	Deltaproteobacteria 4.28	Desulfovibrionales 4.27	Desulfovibrionaceae 4.27	Mycoplasma 4.41
		Clostridia 3.49	Clostridiales 3.49	Peptostreptococcaceae 1.91	Turicibacter 4.20
		Mollicutes 4.41	Mycoplasmatales 4.41	Mycoplasmataceae 4.41	Staphylococcus 1.89
			Turicibacterales 4.20	Turicibacteraceae 4.20
			Bacillales 1.90	Staphylococcaceae 1.90
IM1-2W A100	Firmicutes 69.96	Bacilli 55.34	Lactobacillales 54.57	Lactobacillaceae 53.88	Lactobacillus 53.87
	Bacteroidetes 21.19	Bacteroidia 21.19	Bacteroidales 21.19	S24-7 21.09	Allobaculum 6.11
	Tenericutes 1.40	Erysipelotrichia 6.11	Erysipelotrichales 6.11	Erysipelotrichaceae 6.11	Desulfovibrio 6.34
	Proteobacteria 7.06	Deltaproteobacteria 6.35	Desulfovibrionales 6.35	Desulfovibrionaceae 6.35	Mycoplasma 1.40
		Clostridia 8.50	Clostridiales 8.50	Clostridiaceae 4.90	Candidatus_Arthromitus 4.39
		Mollicutes 1.40	Mycoplasmatales 1.40	Mycoplasmataceae 1.40
				Peptostreptococcaceae 2.57
IM1-2W C	Firmicutes 80.21	Bacilli 68.66	Lactobacillales 68.66	Lactobacillaceae 68.49	Lactobacillus 68.49
	Bacteroidetes 14.80	Bacteroidia 14.80	Bacteroidales 14.80	S24-7 14.77	Allobaculum 4.99
	Proteobacteria 3.96	Erysipelotrichia 4.99	Erysipelotrichales 4.99	Erysipelotrichaceae 4.99	Desulfovibrio 3.52
		Deltaproteobacteria 3.53	Desulfovibrionales 3.53	Desulfovibrionaceae 3.53	Turicibacter 1.94
		Clostridia 4.50	Clostridiales 4.50	Clostridiaceae 3.45	Candidatus_Arthromitus 3.29
			Turicibacterales 1.94	Turicibacteraceae1.94
IM1-2W Sa	Firmicutes 80.47	Bacilli 75.73	Lactobacillales 74.18	Lactobacillaceae 73.81	Lactobacillus 73.80
	Bacteroidetes 13.53	Bacteroidia 13.53	Bacteroidales 13.53	S24-7 13.43	Allobaculum 1.45
	Proteobacteria 3.88	Erysipelotrichia 1.49	Erysipelotrichales 1.49	Erysipelotrichaceae 1.49	Desulfovibrio 3.06
		Deltaproteobacteria 3.06	Desulfovibrionales 3.06	Desulfovibrionaceae 3.06	Candidatus_Arthromitus 2.73
		Clostridia 3.26	Clostridiales 3.26	Clostridiaceae 2.75	Akkermansia 1.20
		Verrucomicrobiae 1.20	Verrucomicrobiales 1.20	Verrucomicrobiaceae 1.20
