# Supplementary material for: Microbiota from alginate oligosaccharide-dosed mice successfully mitigated small intestinal mucositis
Source: Microbiome. 2020 Jul 25;8:112. doi: 10.1186/s40168-020-00886-x (PMC7382812; doi:10.1186/s40168-020-00886-x)
Supplement: Supplementary file 9 — Additional file 8: Table S3. The commonly changed blood metabolites in Sa vs. A10-FMT and A100-FMT. [file 40168_2020_886_MOESM8_ESM.xlsx]

## Sheet: Sheet1
Metabolites 10A-2	A10/Sa	A100/Sa
Palmitoyl sphingomyelin	0.109511	0.444743
PC(14:1(9Z)/20:2(11Z,14Z))	0.257154	0.191891
PC(14:0/20:3(8Z,11Z,14Z))	0.264846	0.520831
PA(O-16:0/21:0)	0.278415	0.336655
PE-Cer(d15:1(4E)/22:0)	0.329573	0.279539
PE-Cer(d14:1(4E)/23:0)	0.340075	0.368822
SM(d16:1/17:0)	0.391547	0.535341
PE(19:0/22:6(4Z,7Z,10Z,13Z,16Z,19Z))	0.392383	0.230859
PC(22:6(4Z,7Z,10Z,13Z,16Z,19Z)/16:0)	0.398843	0.240868
PC(16:0/22:6(4Z,7Z,10Z,13Z,16Z,19Z))	0.427882	0.390587
O-(11-carboxyundecanoyl)carnitine	0.587062	0.592872
PC(20:4(5Z,8Z,11Z,14Z)/16:0)	0.593458	0.623224
PC(18:1(9Z)/15:0)	0.61569	0.644777
Valproylglycine	0.630229	0.573015
PC(22:4(7Z,10Z,13Z,16Z)/14:0)	0.650285	0.542303
PE(18:3(6Z,9Z,12Z)/18:1(9Z))	0.682509	0.392443
PC(14:0/22:4(7Z,10Z,13Z,16Z))	0.691279	0.401443
PC(18:3(6Z,9Z,12Z)/22:4(7Z,10Z,13Z,16Z))	0.697174	0.811019
Veranisatin C	0.729858	0.642954
2-aminophenol sulphate	0.748362	0.722806
13-L-Hydroperoxylinoleic acid	0.8099	0.793115
Thapsic acid	0.875215	0.892447
PC(22:6(4Z,7Z,10Z,13Z,16Z,19Z)/0:0)	1.17329	1.14172
2-Keto-3-deoxy-D-gluconic acid	1.25111	1.16548
METHACHOLINE	1.26924	1.40512
4a-Hydroxytetrahydrobiopterin	1.3909	1.37955
Petasinine	1.40849	1.39514
PG(10:0/10:0)	1.52741	1.5599
PKOHA-PC	1.61108	1.56723
Malvidin 3-O-(6-O-(4-O-malonyl-alpha-rhamnopyranosyl)-beta-glucopyranoside)-5-O-(6-O-malonyl-beta-glucopyranoside)	1.6237	1.91634
PC(P-18:1(11Z)/16:0)	1.71924	2.08545
Baicalin	1.77484	1.74521
PE(18:2(9Z,12Z)/P-18:0)	1.92521	2.89429
Isopropyl apiosylglucoside	1.9651	1.96017
PS(22:6(4Z,7Z,10Z,13Z,16Z,19Z)/18:3(9Z,12Z,15Z))	2.15728	1.7967
Valproic acid glucuronide	2.16084	1.98603
PC(22:2(13Z,16Z)/24:1(15Z))	2.16133	1.78789
PE(DiMe(11,5)/DiMe(9,5))	2.18594	2.86045
PC(14:1(9Z)/20:1(11Z))	2.22372	1.75001
PC(18:1(11Z)/16:1(9Z))	2.25734	1.70514
PE(21:0/0:0)	2.2601	1.89704
PC(14:0/20:2(11Z,14Z))	2.28478	1.72633
Plantaricin BN	2.61605	1.90733
PS(20:5(5Z,8Z,11Z,14Z,17Z)/20:4(5Z,8Z,11Z,14Z))	2.66566	2.25808
PS(18:3(6Z,9Z,12Z)/22:6(4Z,7Z,10Z,13Z,16Z,19Z))	2.78693	2.33934
PC(P-16:0/20:2(11Z,14Z))	2.97553	4.32842
PE(14:1(9Z)/20:1(11Z))	3.00612	6.05066
PS(18:3(9Z,12Z,15Z)/22:6(4Z,7Z,10Z,13Z,16Z,19Z))	3.52785	2.5994
31-Hydroxy rifabutin	3.84936	3.40368
PS(18:4(6Z,9Z,12Z,15Z)/21:0)	3.85937	2.88109
PS(22:6(4Z,7Z,10Z,13Z,16Z,19Z)/18:3(6Z,9Z,12Z))	4.03141	2.84508
Negretein	4.65359	2.87632
alpha,alpha'-Trehalose 4,6-dioleate	6.59023	6.44281
